# Supplementary material for: Rapid Expansion of Immune-Related Gene Families in the House Fly, Musca domestica
Source: Mol Biol Evol. 2017 Jan 12;34(4):857–72. doi: 10.1093/molbev/msw285 (PMC5400391; doi:10.1093/molbev/msw285)
Supplement: Supplementary Data [file msw285_Supp.zip]

Archive with 6 entries (6 files):
- TABLES3.xlsx
- TABLES4.xlsx
- TABLES5.docx
- TABLES6.xlsx
- TABLES1.xlsx
- TABLES2.xlsx
