# Supplementary material for: Rapid Expansion of Immune-Related Gene Families in the House Fly, Musca domestica
Source: Mol Biol Evol. 2017 Jan 12;34(4):857–72. doi: 10.1093/molbev/msw285 (PMC5400391; doi:10.1093/molbev/msw285)
Supplement: Supplementary Data [file msw285_Supp.zip › TABLES3.xlsx]

## Sheet: Sheet1
M. domestica
Direction	Ontology	ID	OddsRatio	ExpCount	Count	Size	Description	Holm-corrected P-value
up-regulated	BP	GO:0050789	2.06147	378.874	467	4339	regulation of biological process	2.99072e-13
up-regulated	BP	GO:0009607	2.55427	57.4555	117	658	response to biotic stimulus	4.23563e-13
up-regulated	BP	GO:0006950	1.79249	178.479	252	2044	response to stress	1.8154e-09
up-regulated	BP	GO:0019538	1.63356	199.784	264	2288	protein metabolic process	7.69958e-07
up-regulated	BP	GO:0009653	1.52244	181.622	234	2080	anatomical structure morphogenesis	0.000106135
up-regulated	BP	GO:0007165	1.52123	172.105	223	1971	signal transduction	0.000145755
up-regulated	BP	GO:0023052	1.49575	197.951	250	2267	signaling	0.000187921
up-regulated	BP	GO:0044260	1.49768	171.231	220	1961	cellular macromolecule metabolic process	0.000341808
up-regulated	BP	GO:0044249	1.98223	35.4513	62	406	cellular biosynthetic process	0.000497967
up-regulated	BP	GO:0006412	1.98223	35.4513	62	406	translation	0.000497967
up-regulated	BP	GO:0009059	1.98223	35.4513	62	406	macromolecule biosynthetic process	0.000497967
up-regulated	BP	GO:0006518	1.98223	35.4513	62	406	peptide metabolic process	0.000497967
up-regulated	BP	GO:1901566	1.98223	35.4513	62	406	organonitrogen compound biosynthetic process	0.000497967
up-regulated	BP	GO:0043604	1.98223	35.4513	62	406	amide biosynthetic process	0.000497967
up-regulated	BP	GO:0032501	1.43095	309.806	360	3548	multicellular organismal process	0.00097847
up-regulated	BP	GO:0009790	1.51721	122.77	164	1406	embryo development	0.00106913
up-regulated	BP	GO:0044763	1.4902	158.902	196	1971	single-organism cellular process	0.00465549
up-regulated	BP	GO:0009605	1.52057	92.2955	126	1057	response to external stimulus	0.00522321
up-regulated	BP	GO:0030154	1.38937	192.362	234	2203	cell differentiation	0.00751407
up-regulated	BP	GO:0006810	1.35449	195.419	234	2238	transport	0.0216505
up-regulated	BP	GO:0015031	1.52937	62.1707	87	712	protein transport	0.034816
up-regulated	BP	GO:0033036	1.52666	62.258	87	713	macromolecule localization	0.0358816
up-regulated	BP	GO:0043412	1.39277	116.919	148	1339	macromolecule modification	0.0415546
up-regulated	BP	GO:0006464	1.39277	116.919	148	1339	cellular protein modification process	0.0415546
up-regulated	MF	GO:0005515	1.95191	297.378	367	3671	protein binding	7.08322e-10
up-regulated	MF	GO:0030234	2.52558	38.9569	81	465	enzyme regulator activity	2.61288e-09
up-regulated	MF	GO:0003723	1.80381	44.1511	71	527	RNA binding	0.00135499
up-regulated	MF	GO:0004672	2.08986	23.793	44	284	protein kinase activity	0.00200346
up-regulated	MF	GO:0016772	1.77773	32.9248	53	393	transferase activity, transferring phosphorus-containing groups	0.014327
up-regulated	MF	GO:0030246	2.36666	10.556	22	126	carbohydrate binding	0.0336027
down-regulated	BP	GO:0006091	4.10805	23.2315	71	292	generation of precursor metabolites and energy	1.32152e-16
down-regulated	BP	GO:0006629	2.1327	67.3077	119	846	lipid metabolic process	5.7913e-09
down-regulated	BP	GO:0009056	1.82949	124.829	186	1569	catabolic process	3.24474e-08
down-regulated	BP	GO:0009058	1.47708	147.106	189	1849	biosynthetic process	0.00214972
down-regulated	BP	GO:0019748	2.16448	19.2535	37	242	secondary metabolic process	0.00606626
down-regulated	MF	GO:0003824	2.79381	309.606	437	3527	catalytic activity	1.59375e-27
down-regulated	MF	GO:0009055	3.80252	12.5528	37	143	electron carrier activity	4.87301e-08
down-regulated	MF	GO:0008233	2.28318	37.7461	73	430	peptidase activity	7.04313e-07
down-regulated	MF	GO:0045735	47.47	0.965599	9	11	nutrient reservoir activity	7.11806e-07
down-regulated	MF	GO:0008289	2.18662	28.4413	54	324	lipid binding	0.000110521
D. melanogaster
up-regulated	BP	GO:0043207	12.9403	4.2822	36	300	response to external biotic stimulus	3.42723e-21
up-regulated	BP	GO:0019731	57.9307	0.657587	19	45	antibacterial humoral response	4.97566e-21
up-regulated	BP	GO:0009617	17.3633	2.64736	30	187	response to bacterium	5.30275e-21
up-regulated	BP	GO:0050830	64.9734	0.511457	16	35	defense response to Gram-positive bacterium	4.41854e-18
up-regulated	BP	GO:0006959	25.4572	1.002	17	71	humoral immune response	5.10059e-14
up-regulated	BP	GO:0098542	13.3889	2.3858	23	172	defense response to other organism	7.02283e-14
up-regulated	BP	GO:0051704	3.30554	16.5557	41	1157	multi-organism process	9.22926e-06
up-regulated	BP	GO:0050829	10.4662	1.28595	11	88	defense response to Gram-negative bacterium	4.36051e-05
up-regulated	BP	GO:0006026	56.5445	0.12964	4	9	aminoglycan catabolic process	0.00413343
up-regulated	BP	GO:0009253	55.6959	0.131517	4	9	peptidoglycan catabolic process	0.00437266
up-regulated	BP	GO:1900424	15.1279	0.496844	6	34	regulation of defense response to bacterium	0.00700931
up-regulated	BP	GO:0006952	8.70481	1.07308	8	96	defense response	0.00898471
up-regulated	BP	GO:0009620	36.7588	0.166451	4	12	response to fungus	0.0134562
up-regulated	BP	GO:0016045	103.611	0.0730652	3	5	detection of bacterium	0.0250805
up-regulated	BP	GO:0010951	27.8314	0.204583	4	14	negative regulation of endopeptidase activity	0.0326268
up-regulated	BP	GO:0002702	14.592	0.423778	5	29	positive regulation of production of molecular mediator of immune response	0.0462557
up-regulated	BP	GO:0002760	14.592	0.423778	5	29	positive regulation of antimicrobial humoral response	0.0462557
down-regulated	BP	GO:0006073	39.7783	0.194646	5	15	cellular glucan metabolic process	0.000892831
down-regulated	BP	GO:0006112	39.7783	0.194646	5	15	energy reserve metabolic process	0.000892831
down-regulated	BP	GO:0006805	39.7783	0.194646	5	15	xenobiotic metabolic process	0.000892831
down-regulated	BP	GO:0009410	39.7783	0.194646	5	15	response to xenobiotic stimulus	0.000892831
down-regulated	BP	GO:0005978	105.171	0.0908347	4	7	glycogen biosynthetic process	0.000892831
down-regulated	BP	GO:0009404	52.567	0.129764	4	10	toxin metabolic process	0.00518399
down-regulated	BP	GO:0005976	24.8438	0.272504	5	21	polysaccharide metabolic process	0.00565063
down-regulated	BP	GO:0033692	39.4159	0.155717	4	12	cellular polysaccharide biosynthetic process	0.0119519
