# Supplementary material for: Rapid Expansion of Immune-Related Gene Families in the House Fly, Musca domestica
Source: Mol Biol Evol. 2017 Jan 12;34(4):857–72. doi: 10.1093/molbev/msw285 (PMC5400391; doi:10.1093/molbev/msw285)
Supplement: Supplementary Data [file msw285_Supp.zip › TABLES4.xlsx]

## Sheet: Sheet1
Duplication/Loss Rate	# Analyzed Simulations
0.00057	860
0.00114	774
0.002	615
0.005	444
0.007	329
0.009	253
0.014	191
0.023	112
0.034	74
0.057	55
0.114	19
0.341	7
