# Supplementary material for: Rapid Expansion of Immune-Related Gene Families in the House Fly, Musca domestica
Source: Mol Biol Evol. 2017 Jan 12;34(4):857–72. doi: 10.1093/molbev/msw285 (PMC5400391; doi:10.1093/molbev/msw285)
Supplement: Supplementary Data [file msw285_Supp.zip › TABLES6.xlsx]

## Sheet: Sheet1
Title: Other dipterans included in our gene family analysis, with version and source information
species_name	short_name	version	data_source	FTP_link
Musca domestica	musDom	100	NCBI	ftp://ftp.ncbi.nih.gov/genomes/Musca_domestica/ARCHIVE/ANNOTATION_RELEASE.100/protein/protein.fa.gz
Glossina morsitans	gloMor	1.4	VectorBase	https://www.vectorbase.org/download/glossina-morsitans-yalepeptidesgmory14fagz
Drosophila ananassae	droAna	1.3	FlyBase	ftp://ftp.flybase.net/releases/FB2014_05/dana_r1.3/fasta/dana-all-translation-r1.3.fasta.gz
Drosophila melanogaster	droMel	6.02	FlyBase	ftp://ftp.flybase.net/releases/FB2014_05/dmel_r6.02/fasta/dmel-all-translation-r6.02.fasta.gz
Drosophila mojavensis	droMoj	1.3	FlyBase	ftp://ftp.flybase.net/releases/FB2014_05/dmoj_r1.3/fasta/dmoj-all-translation-r1.3.fasta.gz
Drosophila pseudoobscura	droPse	3.2	FlyBase	ftp://ftp.flybase.net/releases/FB2014_05/dpse_r3.2/fasta/dpse-all-translation-r3.2.fasta.gz
Drosophila virilis	droVir	1.2	FlyBase	ftp://ftp.flybase.net/releases/FB2014_05/dvir_r1.2/fasta/dvir-all-translation-r1.2.fasta.gz
Drosophila willistoni	droWil	1.3	FlyBase	ftp://ftp.flybase.net/releases/FB2014_05/dwil_r1.3/fasta/dwil-all-translation-r1.3.fasta.gz
Drosophila yakuba	droYak	1.3	FlyBase	ftp://ftp.flybase.net/releases/FB2014_05/dyak_r1.3/fasta/dyak-all-translation-r1.3.fasta.gz
Anopheles gambiae	anoGam	4.2	VectorBase	https://www.vectorbase.org/download/anopheles-gambiae-pestpeptidesagamp42fagz
Aedes aegypti	aedAeg	3.2	VectorBase	https://www.vectorbase.org/download/aedes-aegypti-liverpoolpeptidesaaegl32fagz
Culex quinquefasciatus	culQui	2.1	VectorBase	https://www.vectorbase.org/download/culex-quinquefasciatus-johannesburgpeptidescpipj21fagz
Anopheles darlingi	anoDar	3.1	VectorBase	https://www.vectorbase.org/download/anopheles-darlingi-coaripeptidesadarc31fagz
Anopheles stephensi	anoSte	2.2	VectorBase	https://www.vectorbase.org/download/anopheles-stephensi-indianpeptidesastei22fagz
