# Supplementary material for: Rapid Expansion of Immune-Related Gene Families in the House Fly, Musca domestica
Source: Mol Biol Evol. 2017 Jan 12;34(4):857–72. doi: 10.1093/molbev/msw285 (PMC5400391; doi:10.1093/molbev/msw285)
Supplement: Supplementary Data [file msw285_Supp.zip › TABLES2.xlsx]

## Sheet: Sheet1
Annotated by homology to D. melanogaster or similarity to HMM profiles
EFFECTORS
M. domestica gene	HMM class	D. melanogaster immune	D. melanogaster symbol	M. domestica log2 fold change	M. domestica difexp class	D. melanogaster homolog(s) Fbgn
Attacins
LOC101887777	ATT	effector	AttD	0.549121	0	FBgn0038530
LOC101896914	ATT	effector	AttD	0.481851	0	FBgn0038530
LOC101889508	ATT	effector	AttD	1.27505	1	FBgn0038530
LOC101889957	ATT	effector	AttD	1.28445	1	FBgn0038530
LOC101893350	ATT	effector	AttA;AttB;AttC	1.86393	1	FBgn0041579,FBgn0041581,FBgn0012042
LOC101893519	ATT	effector	AttA;AttB;AttC	2.86639	1	FBgn0041579,FBgn0041581,FBgn0012042
LOC101893688	ATT	effector	AttA;AttB;AttC	1.74749	1	FBgn0041579,FBgn0041581,FBgn0012042
LOC101893852	ATT	effector	AttA;AttB;AttC	2.28286	1	FBgn0041579,FBgn0041581,FBgn0012042
LOC101893190	ATT	effector	AttA;AttB;AttC	1.16453	NA	FBgn0041579,FBgn0041581,FBgn0012042
LOC101887613	ATT	NA	NA	-0.0975083	NA	NA
Cecropins
LOC101888757	CEC	effector	CecA1;CecA2;CecB;CecC	0.629007	0	FBgn0000278,FBgn0000279,FBgn0000277,FBgn0000276
LOC101888936	CEC	effector	CecA1;CecA2;CecB;CecC	0.775907	0	FBgn0000278,FBgn0000279,FBgn0000277,FBgn0000276
LOC101889296	CEC	effector	CecA1;CecA2;CecB;CecC	0.736362	0	FBgn0000278,FBgn0000279,FBgn0000277,FBgn0000276
LOC101889116	CEC	effector	CecA1;CecA2;CecB;CecC	2.74542	1	FBgn0000278,FBgn0000279,FBgn0000277,FBgn0000276
LOC101889469	CEC	effector	CecA1;CecA2;CecB;CecC	1.92972	1	FBgn0000278,FBgn0000279,FBgn0000277,FBgn0000276
LOC101889632	CEC	effector	CecA1;CecA2;CecB;CecC	4.44267	1	FBgn0000278,FBgn0000279,FBgn0000277,FBgn0000276
LOC101889801	CEC	effector	CecA1;CecA2;CecB;CecC	3.28904	1	FBgn0000278,FBgn0000279,FBgn0000277,FBgn0000276
LOC101901181	CEC	effector	CecA1;CecA2;CecB;CecC	1.41923	1	FBgn0000278,FBgn0000279,FBgn0000277,FBgn0000276
LOC101901352	CEC	effector	CecA1;CecA2;CecB;CecC	1.44455	1	FBgn0000278,FBgn0000279,FBgn0000277,FBgn0000276
LOC101901516	CEC	effector	CecA1;CecA2;CecB;CecC	1.70266	1	FBgn0000278,FBgn0000279,FBgn0000277,FBgn0000276
LOC101889972	CEC	effector	CecA1;CecA2;CecB;CecC	NA	NA	FBgn0000278,FBgn0000279,FBgn0000277,FBgn0000276
LOC101898352	CEC	NA	NA	-0.435701	NA	NA
Diptericins
LOC101896897	DIPT	effector	Dpt;DptB	1.82837	NA	FBgn0034407,FBgn0004240
LOC101897067	DIPT	effector	Dpt;DptB	2.01906	NA	FBgn0034407,FBgn0004240
LOC101888779	DIPT	NA	NA	-0.20781	0	FBgn0053493
LOC101897244	DIPT	NA	NA	1.67332	1	NA
Defensins
LOC101888225	DEF	effector	Def	-0.696592	-1	FBgn0010385
LOC101887540	DEF	effector	Def	1.37871	1	FBgn0010385
LOC101887709	DEF	effector	Def	1.44949	1	FBgn0010385
LOC101887872	DEF	effector	Def	1.60082	1	FBgn0010385
LOC101888043	DEF	effector	Def	1.0041	1	FBgn0010385
Lysozymes
LOC101899548	LYS	effector	CG16756;CG16799	-0.687646	-1	FBgn0034538,FBgn0029765
LOC101899931	LYS	effector	CG16756;CG16799	-0.586221	-1	FBgn0034538,FBgn0029765
LOC101892974	LYS	effector	LysB;LysC;LysD;LysE;LysP;LysS;LysX	-0.41723	0	FBgn0004431,FBgn0004428,FBgn0004425,FBgn0004427,FBgn0004426,FBgn0004430,FBgn0004429
LOC101893151	LYS	effector	LysB;LysC;LysD;LysE;LysP;LysS;LysX	-0.396953	0	FBgn0004431,FBgn0004428,FBgn0004425,FBgn0004427,FBgn0004426,FBgn0004430,FBgn0004429
LOC101893428	LYS	effector	LysB;LysC;LysD;LysE;LysP;LysS;LysX	-0.02718	0	FBgn0004431,FBgn0004428,FBgn0004425,FBgn0004427,FBgn0004426,FBgn0004430,FBgn0004429
LOC101893594	LYS	effector	LysB;LysC;LysD;LysE;LysP;LysS;LysX	-0.355006	0	FBgn0004431,FBgn0004428,FBgn0004425,FBgn0004427,FBgn0004426,FBgn0004430,FBgn0004429
LOC101893763	LYS	effector	LysB;LysC;LysD;LysE;LysP;LysS;LysX	-0.349518	0	FBgn0004431,FBgn0004428,FBgn0004425,FBgn0004427,FBgn0004426,FBgn0004430,FBgn0004429
LOC101894169	LYS	effector	LysB;LysC;LysD;LysE;LysP;LysS;LysX	-0.199995	0	FBgn0004431,FBgn0004428,FBgn0004425,FBgn0004427,FBgn0004426,FBgn0004430,FBgn0004429
LOC101894601	LYS	effector	LysB;LysC;LysD;LysE;LysP;LysS;LysX	-0.0606367	0	FBgn0004431,FBgn0004428,FBgn0004425,FBgn0004427,FBgn0004426,FBgn0004430,FBgn0004429
LOC101895951	LYS	effector	LysB;LysC;LysD;LysE;LysP;LysS;LysX	-0.377037	0	FBgn0004431,FBgn0004428,FBgn0004425,FBgn0004427,FBgn0004426,FBgn0004430,FBgn0004429
LOC101898961	LYS	effector	CG8492	-0.085175	0	FBgn0035813
LOC101900617	LYS	effector	CG11159	-0.384354	NA	FBgn0034539
LOC101894859	LYS	NA	NA	-0.449368	0	NA
LOC101900738	LYS	NA	NA	1.63431	1	NA
LOC101887294	LYS	NA	NA	-0.00154582	NA	NA
LOC101888057	LYS	NA	NA	0.0759468	NA	NA
LOC101888240	LYS	NA	NA	-0.482364	NA	NA
LOC101888410	LYS	NA	NA	-0.491426	NA	NA
LOC101888577	LYS	NA	NA	-0.635255	NA	NA
LOC101888599	LYS	NA	NA	NA	NA	NA
LOC101888753	LYS	NA	NA	-0.807463	NA	NA
LOC101888775	LYS	NA	NA	0.270678	NA	NA
LOC101889048	LYS	NA	NA	-0.89272	NA	NA
LOC101889226	LYS	NA	NA	-0.237823	NA	NA
LOC101892140	LYS	NA	NA	NA	NA	NA
LOC101892191	LYS	NA	NA	-0.341931	NA	FBgn0050062
LOC101892478	LYS	NA	NA	NA	NA	NA
LOC101892833	LYS	NA	NA	-0.2955	NA	NA
LOC101893082	LYS	NA	NA	-0.102112	NA	NA
LOC101893259	LYS	NA	NA	-0.102112	NA	NA
LOC101893425	LYS	NA	NA	0.0392466	NA	FBgn0050062
LOC101901759	LYS	NA	NA	-0.0118888	NA	NA
Transferrins
LOC101887282	TSF	effector	Tsf2	0.179656	0	FBgn0036299
LOC101895070	TSF	effector	Tsf1	-0.171284	0	FBgn0022355
LOC101887461	TSF	effector	Tsf3	2.294	1	FBgn0034094
LOC101892606	TSF	effector	Tsf1	1.87855	1	FBgn0022355
LOC101892778	TSF	effector	Tsf1	1.96447	1	FBgn0022355
LOC101892434	TSF	NA	NA	-0.434745	0	NA
PPO pathway
LOC101896218	NA	effector	ple	0.12309	0	FBgn0005626
LOC101889119	NA	effector	yellow-f;yellow-f2	0.71038	1	FBgn0038105,FBgn0041710
LOC101887216	PPO	effector	Lsp1γ	-1.05127	-1	FBgn0002564
LOC101887497	PPO	effector	Lsp1γ	-1.10686	-1	FBgn0002564
LOC101887891	PPO	effector	Lsp1γ	-1.09261	-1	FBgn0002564
LOC101890876	PPO	effector	proPO45;proPO59	-0.917792	-1	FBgn0261363,FBgn0033367
LOC101892543	PPO	effector	Lsp2	-1.27201	-1	FBgn0002565
LOC101892715	PPO	effector	Lsp2	-1.25803	-1	FBgn0002565
LOC101892890	PPO	effector	Lsp2	-1.12338	-1	FBgn0002565
LOC101895449	PPO	effector	Fbp1	-0.884238	-1	FBgn0000639
LOC101899803	PPO	effector	Lsp1γ	-1.05493	-1	FBgn0002564
LOC101901680	PPO	effector	Lsp1γ	-0.861514	-1	FBgn0002564
LOC101888507	PPO	effector	Fbp1	-0.513455	0	FBgn0000639
LOC101891177	PPO	effector	Lsp1α;Lsp1β	-0.227229	0	FBgn0002562,FBgn0002563
LOC101892591	PPO	effector	Fbp1	-0.519585	0	FBgn0000639
LOC101895802	PPO	effector	Fbp1	-0.773075	0	FBgn0000639
LOC101895929	PPO	effector	proPO-A1	-0.612011	0	FBgn0261362
LOC101897997	PPO	effector	proPO45;proPO59	0.0673851	0	FBgn0261363,FBgn0033367
LOC101900449	PPO	effector	proPO-A1	-0.6554	0	FBgn0261362
LOC101891047	PPO	effector	proPO45;proPO59	-0.416302	NA	FBgn0261363,FBgn0033367
LOC101893407	PPO	effector	Lsp1α;Lsp1β	0.0826671	NA	FBgn0002562,FBgn0002563
LOC101900426	PPO	effector	Lsp1γ	0.140468	NA	FBgn0002564
LOC101900602	PPO	effector	Lsp1γ	-0.45431	NA	FBgn0002564
LOC101897658	PPO	NA	NA	-0.821861	-1	NA
LOC101888755	PPO	NA	NA	-0.403328	0	NA
Other ROS pathways
LOC101898456	HPX	effector	Duox	0.56649	0	FBgn0031464
LOC101896012	GPX	NA	NA	-0.417829	-1	FBgn0035438
LOC101899471	HPX	modulation	Irc	-0.579891	-1	FBgn0038465
LOC101892428	HPX	NA	NA	0.10151	0	FBgn0038511
LOC101892480	HPX	NA	NA	0.393562	0	FBgn0032685
LOC101894036	HPX	NA	NA	0.215814	0	FBgn0261987
LOC101896543	HPX	NA	NA	-0.565502	0	FBgn0263986
LOC101897546	HPX	NA	NA	-0.477097	0	FBgn0263986
LOC101899725	HPX	NA	NA	-0.284807	0	FBgn0004577
LOC101892324	HPX	NA	NA	0.357685	NA	FBgn0038469
LOC101892490	HPX	NA	NA	-0.172351	NA	FBgn0038469
LOC101901525	HPX	NA	NA	0.0541322	NA	FBgn0259233
LOC101887365	HPX	recognition	Pxn	0.0536298	0	FBgn0011828
LOC101887644	TPX	NA	NA	-0.294052	0	FBgn0040309
LOC101887675	TPX	NA	NA	-0.191344	0	FBgn0031479
LOC101888226	TPX	NA	NA	-0.242542	0	FBgn0033521,FBgn0033520,FBgn0033518
LOC101892084	TPX	NA	NA	-0.387501	0	FBgn0038519
LOC101892258	TPX	NA	NA	-0.112765	0	FBgn0038519
LOC101895601	TPX	NA	NA	-0.139161	0	FBgn0040308
Other effectors
LOC101890924	NA	effector	AGO2	0.375337	1	FBgn0087035
LOC101892105	NA	effector	AGO2	1.33608	1	FBgn0087035
LOC101895569	NA	effector	Ars2	0.40044	1	FBgn0033062
LOC101888112	NA	effector	Cbp20	-0.36754	0	FBgn0022943
LOC101898506	NA	effector	Cbp80	0.520737	1	FBgn0022942
LOC101900970	CLIPB	effector	CG11313	0.236134	0	FBgn0039759,FBgn0039798
LOC101888733	NA	effector	CG14823	-0.617908	0	FBgn0035734
LOC101888935	NA	effector	CG15293	-0.776892	-1	FBgn0028526
LOC101897516	NA	effector	CG6421;CG6426	-0.736987	-1	FBgn0034162,FBgn0025827
LOC101889093	NA	effector	CG6429;CG6435	0.0448858	NA	FBgn0046999,FBgn0034165
LOC101893656	NA	effector	Dcr-2	0.690966	1	FBgn0034246
LOC101900311	NA	effector	Ddc	0.0624886	NA	FBgn0000422
LOC101900136	NA	effector	Ddc	0.546465	1	FBgn0000422
LOC101894491	NA	effector	edin	1.54617	NA	FBgn0052185
LOC101893804	NA	effector	edin	1.39901	1	FBgn0052185
LOC101894327	NA	effector	edin	1.47956	1	FBgn0052185
PASA1_gene_34	NA	effector	edin	-0.213124	0	FBgn0052185
LOC101901737	NA	effector	fon	-0.713872	-1	FBgn0032773
LOC101894482	NA	effector	Galphaq	0.130722	0	FBgn0004435
LOC101888148	NA	effector	Hml	0.113868	0	FBgn0029167
LOC101887224	NA	effector	Listericin	-0.0908388	NA	FBgn0033593
LOC101895051	NA	effector	Listericin	NA	NA	FBgn0033593
LOC101895224	NA	effector	Listericin	-0.562197	NA	FBgn0033593
LOC101895398	NA	effector	Listericin	-0.80131	0	FBgn0033593
LOC101900180	CLIPB	effector	MP1	0.564663	1	FBgn0027930
LOC101899369	NA	effector	Mt2	-0.0841216	0	FBgn0028707
LOC101890926	NA	effector	norpA	0.513134	0	FBgn0262738
LOC101901197	NA	effector	Nos	-0.0590566	NA	FBgn0011676
LOC101891936	NA	effector	Nos	0.201868	0	FBgn0011676
LOC101892962	NA	effector	r2d2	0.0860293	0	FBgn0031951
LOC101894014	CLIPB	effector	Sp7	0.81793	1	FBgn0037515
LOC101898313	NA	effector	Tg	-0.155582	0	FBgn0031975
LOC101894989	NA	effector	Tig	0.723932	1	FBgn0011722
LOC101896299	NA	effector	Vago	-0.46109	0	FBgn0030262
RECOGNITION
M. domestica gene	HMM class	D. melanogaster immune	D. melanogaster symbol	M. domestica log2 fold change	M. domestica difexp class	D. melanogaster homolog(s) Fbgn
β-glucan binding proteins
LOC101887442	BGBP	recognition	GNBP3	0.112376	0	FBgn0040321
LOC101888722	BGBP	recognition	GNBP2	1.11474	1	FBgn0040322,FBgn0085283
LOC101888903	BGBP	recognition	GNBP1	0.488799	1	FBgn0040323
Peptidoglycan recognition proteins
LOC101893184	PGRP	effector	PGRP-SB1	3.02549	1	FBgn0043578
LOC101892676	PGRP	modulation	PGRP-SC1a;PGRP-SC1b;PGRP-SC2	-0.532301	0	FBgn0043576,FBgn0033327,FBgn0043575
LOC101896892	PGRP	modulation	PGRP-SC1a;PGRP-SC1b;PGRP-SC2	-0.498041	0	FBgn0043576,FBgn0033327,FBgn0043575
LOC101898142	PGRP	modulation	PGRP-LA	-0.0846914	0	FBgn0035975
LOC101895074	PGRP	modulation	PGRP-LB	3.10063	1	FBgn0037906
LOC101896158	PGRP	modulation	PGRP-SC1a;PGRP-SC1b;PGRP-SC2	NA	NA	FBgn0043576,FBgn0033327,FBgn0043575
LOC101898359	PGRP	modulation	PGRP-SC1a;PGRP-SC1b;PGRP-SC2	-0.0878056	NA	FBgn0043576,FBgn0033327,FBgn0043575
LOC101898709	PGRP	modulation	PGRP-SC1a;PGRP-SC1b;PGRP-SC2	-0.38937	NA	FBgn0043576,FBgn0033327,FBgn0043575
LOC101900542	PGRP	modulation	PGRP-SC1a;PGRP-SC1b;PGRP-SC2	NA	NA	FBgn0043576,FBgn0033327,FBgn0043575
LOC101895247	PGRP	NA	NA	3.07561	1	NA
LOC101895422	PGRP	NA	NA	3.13662	1	NA
LOC101889083	PGRP	recognition	PGRP-LE	-0.178307	0	FBgn0030695
LOC101889758	PGRP	recognition	PGRP-LD	-0.150369	0	FBgn0260458
LOC101897511	PGRP	recognition	PGRP-LC	0.344268	0	FBgn0035976
LOC101890896	PGRP	recognition	PGRP-SA	1.69447	1	FBgn0030310
LOC101898661	PGRP	recognition	PGRP-LC	1.22428	1	FBgn0035976
LOC101898829	PGRP	recognition	PGRP-SD	1.67195	1	FBgn0035806
Lectins
LOC101890126	CTL	NA	NA	3.25511	1	NA
LOC101890291	CTL	NA	NA	3.21137	1	NA
LOC101893128	CTL	NA	NA	3.19075	1	NA
LOC101889960	CTL	NA	NA	2.32722	1	NA
LOC101888492	CTL	NA	NA	1.66548	1	NA
LOC101890005	CTL	NA	NA	1.45319	1	NA
LOC101890511	CTL	NA	NA	1.19331	1	NA
LOC101898892	CTL	NA	NA	1.04899	1	NA
LOC101888319	CTL	NA	NA	0.875217	1	NA
LOC101889142	CTL	NA	NA	0.759424	0	NA
LOC101899073	CTL	NA	NA	0.502749	0	NA
LOC101888782	CTL	NA	NA	0.448662	0	NA
LOC101888959	CTL	NA	NA	0.437429	0	NA
LOC101897363	CTL	NA	NA	0.358299	0	FBgn0031273,FBgn0261258
LOC101899245	CTL	NA	NA	0.306566	0	NA
LOC101895417	CTL	NA	NA	0.239334	NA	FBgn0035031
LOC101890888	CTL	NA	NA	0.141978	NA	NA
LOC101901266	CTL	NA	NA	0.0856232	NA	NA
LOC101898378	CTL	NA	NA	0.0762309	NA	NA
LOC101887318	CTL	NA	NA	0.0580911	0	NA
LOC101893467	CTL	NA	NA	0.0260617	0	NA
LOC101890964	CTL	NA	NA	-0.0272879	NA	NA
LOC101887298	CTL	NA	NA	-0.0364161	0	NA
LOC101889081	CTL	NA	NA	-0.0606495	0	FBgn0035199
LOC101901097	CTL	NA	NA	-0.151181	NA	NA
LOC101887258	CTL	NA	NA	-0.201102	NA	FBgn0262720
LOC101894140	CTL	NA	NA	-0.213416	0	NA
LOC101893298	CTL	NA	NA	-0.224287	0	NA
LOC101901048	CTL	NA	NA	-0.274705	0	FBgn0031629
LOC101899192	CTL	NA	NA	-0.313354	NA	NA
LOC101898728	CTL	NA	NA	-0.354598	0	NA
LOC101890789	CTL	NA	NA	-0.373432	NA	NA
LOC101898012	CTL	NA	NA	-0.416318	0	FBgn0038315
LOC101889893	CTL	NA	NA	-0.466012	0	FBgn0038017
LOC101890209	CTL	NA	NA	-0.490967	0	FBgn0040502
LOC101889388	CTL	NA	NA	-0.545008	-1	NA
LOC101890499	CTL	NA	NA	-0.619089	0	FBgn0031918
LOC101896357	CTL	NA	NA	-0.63877	0	NA
LOC101901101	CTL	NA	NA	-0.648429	-1	NA
LOC101900922	CTL	NA	NA	-0.796094	-1	NA
LOC101896536	CTL	NA	NA	-0.855889	-1	NA
LOC101887401	GALE	NA	NA	1.09475	1	NA
LOC101897650	GALE	NA	NA	0.918429	0	NA
LOC101897112	GALE	NA	NA	0.882672	1	FBgn0038419
LOC101887739	GALE	NA	NA	0.852318	1	NA
LOC101901526	GALE	NA	NA	0.658303	1	NA
LOC101894555	GALE	NA	NA	0.444031	1	FBgn0031213
LOC101893738	GALE	NA	NA	0.0226524	0	FBgn0052226
LOC101890122	GALE	NA	NA	0.0048499	0	NA
LOC101900768	GALE	NA	NA	-0.145749	NA	FBgn0031289
LOC101894819	GALE	NA	NA	-0.197706	0	FBgn0031214
LOC101887576	GALE	NA	NA	-0.346356	0	NA
LOC101890996	GALE	NA	NA	-0.471536	-1	FBgn0034365
LOC101900448	GALE	NA	NA	-0.486497	0	NA
Nimrods
LOC101896038	NIM	NA	NA	-1.39358	-1	NA
LOC101892012	NIM	NA	NA	-0.183983	0	FBgn0021742
LOC101892641	NIM	NA	NA	-0.0810621	0	NA
LOC101892802	NIM	NA	NA	0.187098	0	NA
LOC101895867	NIM	NA	NA	-0.319397	0	NA
LOC101898231	NIM	NA	NA	-0.0286034	0	FBgn0003390
LOC101899394	NIM	NA	NA	0.562768	0	FBgn0031981
LOC101891014	NIM	NA	NA	0.759052	1	FBgn0000463
LOC101896073	NIM	NA	NA	-0.139308	NA	FBgn0035084
LOC101895169	NIM	recognition	NimB5	-0.692493	-1	FBgn0028936
LOC101895341	NIM	recognition	NimC3	-1.8695	-1	FBgn0001967
LOC101895513	NIM	recognition	NimC1	-0.929649	-1	FBgn0259896
LOC101898163	NIM	recognition	NimB3	-0.699517	-1	FBgn0054003
LOC101898338	NIM	recognition	NimB5	-1.3361	-1	FBgn0028936
LOC101898685	NIM	recognition	NimB2	-0.554033	-1	FBgn0028543
LOC101896200	NIM	recognition	eater	-0.57282	0	FBgn0243514
LOC101896323	NIM	recognition	draper	0.178933	0	FBgn0027594
LOC101897988	NIM	recognition	NimB5	-0.466563	0	FBgn0028936
LOC101898515	NIM	recognition	NimB4	-0.381745	0	FBgn0028542
LOC101900921	NIM	recognition	NimC4	-0.480727	0	FBgn0260011
LOC101887405	NIM	recognition	NimC2	0.359078	NA	FBgn0028939
LOC101896960	NIM	recognition	NimA	-0.0878056	NA	FBgn0261514
LOC101901388	NIM	recognition	NimB1	-0.230949	NA	FBgn0027929
FREPs
LOC101888074	FREP	NA	NA	-1.38879	-1	NA
LOC101892207	FREP	NA	NA	-0.770143	-1	NA
LOC101895806	FREP	NA	NA	-0.682658	-1	NA
LOC101896844	FREP	NA	NA	-0.688212	-1	NA
LOC101897015	FREP	NA	NA	-0.557899	-1	NA
LOC101897531	FREP	NA	NA	-1.07883	-1	NA
LOC101900290	FREP	NA	NA	-0.817909	-1	NA
LOC101900813	FREP	NA	NA	-0.682658	-1	NA
LOC101889548	FREP	NA	NA	0.454729	0	NA
LOC101890891	FREP	NA	NA	-0.831495	0	NA
LOC101892016	FREP	NA	NA	0.131262	0	FBgn0035452
LOC101894968	FREP	NA	NA	-0.170746	0	NA
LOC101895141	FREP	NA	NA	0.0147219	0	NA
LOC101895310	FREP	NA	NA	0.116103	0	NA
LOC101896368	FREP	NA	NA	-0.583497	0	NA
LOC101897298	FREP	NA	NA	-0.285535	0	NA
LOC101900816	FREP	NA	NA	-0.0890957	0	NA
LOC101901337	FREP	NA	NA	-0.603957	0	NA
LOC101887286	FREP	NA	NA	1.73532	1	NA
LOC101888307	FREP	NA	NA	2.12947	1	NA
LOC101890675	FREP	NA	NA	2.14348	1	NA
LOC101893167	FREP	NA	NA	1.57539	1	NA
LOC101894979	FREP	NA	NA	1.65529	1	NA
LOC101896449	FREP	NA	NA	1.99888	1	NA
LOC101898397	FREP	NA	NA	2.60853	1	NA
LOC101898821	FREP	NA	NA	3.96955	1	NA
LOC101888209	FREP	NA	NA	0.104449	NA	NA
LOC101891020	FREP	NA	NA	0.679406	NA	NA
LOC101894719	FREP	NA	NA	0.350717	NA	FBgn0003326
LOC101894814	FREP	NA	NA	NA	NA	NA
LOC101896277	FREP	NA	NA	0.000165253	NA	NA
LOC101897189	FREP	NA	NA	-0.179909	NA	NA
LOC101898482	FREP	NA	NA	-0.184665	NA	NA
LOC101899626	FREP	NA	NA	0.0706717	NA	NA
LOC101899794	FREP	NA	NA	NA	NA	NA
LOC101899898	FREP	NA	NA	-0.213968	NA	NA
LOC101901166	FREP	NA	NA	-0.38557	NA	NA
LOC101901822	FREP	NA	NA	-0.644331	NA	NA
Scavenger receptors
LOC101893147	SRCA	NA	NA	0.252699	0	FBgn0031571
LOC101898322	SRCA	NA	NA	-0.156423	0	FBgn0034660
LOC101887295	SRCA	NA	NA	-0.0998585	NA	FBgn0039848
LOC101888237	SRCB	NA	NA	-1.13662	-1	FBgn0035090
LOC101892920	SRCB	NA	NA	-0.512626	-1	FBgn0002939
LOC101887813	SRCB	NA	NA	-0.356751	0	FBgn0031970
LOC101887940	SRCB	NA	NA	-0.227425	0	FBgn0010435
LOC101888291	SRCB	NA	NA	-0.162096	0	FBgn0260004
LOC101888357	SRCB	NA	NA	0.0968035	0	FBgn0058006
LOC101892127	SRCB	NA	NA	0.195019	0	FBgn0025697
LOC101892386	SRCB	NA	NA	0.305602	0	FBgn0027562
LOC101895787	SRCB	NA	NA	-0.29913	0	FBgn0035815
LOC101897044	SRCB	NA	NA	-0.0323744	0	FBgn0035091
LOC101897522	SRCB	NA	NA	0.108223	0	FBgn0035290
LOC101898042	SRCB	NA	NA	-0.352636	0	FBgn0025697
LOC101898220	SRCB	NA	NA	-0.430337	0	FBgn0025697
LOC101892499	SRCB	NA	NA	NA	NA	NA
LOC101893097	SRCB	NA	NA	0.258194	NA	FBgn0051741
LOC101900879	SRCB	NA	NA	0.0403909	NA	NA
LOC101887977	SRCB	recognition	pes	0.180857	0	FBgn0031969
LOC101889200	SRCB	recognition	crq	-0.414025	0	FBgn0015924
LOC101891328	SRCC	NA	NA	0.207089	0	FBgn0040505
LOC101893869	SRCC	NA	NA	0.120066	0	FBgn0030617
LOC101895860	SRCC	NA	NA	-0.60915	0	FBgn0032797
LOC101897649	SRCC	NA	NA	0.0848804	0	FBgn0032797
LOC101899604	SRCC	NA	NA	-0.439516	0	NA
LOC101900067	SRCC	NA	NA	-0.000787311	0	FBgn0010114
LOC101889023	SRCC	recognition	Sr-CI;Sr-CII	-0.68591	0	FBgn0020377,FBgn0014033
LOC101888845	SRCC	recognition	Sr-CIII	-0.0816942	NA	FBgn0020376
Thioester-containing proteins
LOC101889838	TEP	NA	NA	1.09472	1	NA
LOC101891165	TEP	NA	NA	0.522394	1	FBgn0267488
LOC101897310	TEP	recognition	Tep1;Tep2	2.71148	1	FBgn0041183,FBgn0041182
LOC101894976	TEP	recognition	Tep1;Tep2	2.44987	1	FBgn0041183,FBgn0041182
LOC101894004	TEP	recognition	Tep1;Tep2	1.84537	1	FBgn0041183,FBgn0041182
LOC101899922	TEP	recognition	Tep1;Tep2	1.39033	1	FBgn0041183,FBgn0041182
LOC101894181	TEP	recognition	Tep1;Tep2	1.28897	1	FBgn0041183,FBgn0041182
LOC101895381	TEP	recognition	Tep1;Tep2	1.28672	1	FBgn0041183,FBgn0041182
LOC101893067	TEP	recognition	Tep1;Tep2	1.11709	1	FBgn0041183,FBgn0041182
LOC101897075	TEP	recognition	Tep1;Tep2	1.10814	1	FBgn0041183,FBgn0041182
LOC101889853	TEP	recognition	Tep1;Tep2	0.854101	1	FBgn0041183,FBgn0041182
LOC101897128	TEP	recognition	Tep1;Tep2	0.578531	0	FBgn0041183,FBgn0041182
LOC101893243	TEP	recognition	Tep1;Tep2	0.26837	NA	FBgn0041183,FBgn0041182
LOC101892551	TEP	recognition	Tep1;Tep2	0.236419	0	FBgn0041183,FBgn0041182
LOC101898050	TEP	recognition	Tep1;Tep2	0.0346957	NA	FBgn0041183,FBgn0041182
LOC101891167	TEP	recognition	Tep1;Tep2	-0.063295	NA	FBgn0041183,FBgn0041182
LOC101893409	TEP	recognition	Tep1;Tep2	-0.236653	0	FBgn0041183,FBgn0041182
LOC101889680	TEP	recognition	Tep1;Tep2	-0.433197	0	FBgn0041183,FBgn0041182
LOC101894490	TEP	recognition	Tep1;Tep2	-0.490216	0	FBgn0041183,FBgn0041182
LOC101894651	TEP	recognition	Tep1;Tep2	-0.564506	NA	FBgn0041183,FBgn0041182
LOC101894811	TEP	recognition	Tep1;Tep2	-0.788976	0	FBgn0041183,FBgn0041182
LOC101889402	TEP	recognition	Tep3	-0.0418227	0	FBgn0041181
Other recognition
LOC101901626	CLIPC	effector;recognition	Hayan;psh	-0.639213	0	FBgn0030925,FBgn0030926
LOC101901013	CLIPC	effector;recognition	Hayan;psh	1.36679	1	FBgn0030925,FBgn0030926
LOC101898341	IGSF	NA	NA	NA	NA	NA
LOC101892047	NA	recognition	Itgβν	-0.0908015	0	FBgn0010395
LOC101901133	NA	recognition	Dscam1	0.38705	0	FBgn0033159
LOC101901675	NA	recognition	mys	0.256537	0	FBgn0004657
LOC101899801	NA	recognition	yin	0.890617	1	FBgn0265575
LOC101892598	NA	recognition	Dscam3	0.638031	NA	FBgn0261046
LOC101899228	NA	recognition	Dscam2	0.00431518	NA	FBgn0265296
LOC101896365	MD2L	NA	NA	-0.720292	-1	FBgn0037782
LOC101892596	MD2L	NA	NA	-0.730869	0	FBgn0037782
LOC101895135	MD2L	NA	NA	-0.502893	0	FBgn0039154
LOC101898640	MD2L	NA	NA	0.0657709	0	FBgn0038198
LOC101900766	MD2L	NA	NA	0.00907807	0	FBgn0040628,FBgn0039838,FBgn0040629,FBgn0039235
LOC101889160	MD2L	NA	NA	-0.45829	NA	FBgn0037783
LOC101894188	MD2L	NA	NA	-0.45829	NA	FBgn0037783
LOC101898283	MD2L	recognition	Npc2h	-0.779707	-1	FBgn0039801,FBgn0039800
LOC101892304	MD2L	recognition	Npc2e	-0.800321	0	FBgn0051410
LOC101892472	MD2L	recognition	Npc2e	-0.0966541	0	FBgn0051410
LOC101894052	MD2L	recognition	Npc2a	-0.375394	0	FBgn0031381
LOC101900943	MD2L	recognition	Npc2e	-0.284832	0	FBgn0051410
SIGNALING
M. domestica gene	HMM class	D. melanogaster immune	D. melanogaster symbol	M. domestica log2 fold change	M. domestica difexp class	D. melanogaster homolog(s) Fbgn
NF-κB
LOC101890596	NFKB	signaling	Dif	0.0699574	0	FBgn0011274
LOC101901727	NFKB	signaling	dl	0.274386	0	FBgn0260632
LOC101893515	NFKB	signaling	Rel	1.58254	1	FBgn0014018
LOC101889490	NFKB	NA	NA	0.664307	0	FBgn0030505
LOC101895630	NFKB	NA	NA	-0.292863	0	NA
LOC101897738	NFKB	NA	NA	-0.233576	0	NA
LOC101901304	NFKB	NA	NA	-0.0793094	0	NA
Tolls
LOC101892306	TLL	modulation	Tollo	0.0734752	0	FBgn0029114
LOC101900185	TLL	modulation	Toll-9	-0.384864	0	FBgn0036978
LOC101891253	TLL	modulation;signaling	Tehao;Tl	0.577738	1	FBgn0262473,FBgn0026760
LOC101889465	TLL	NA	NA	0.285097	0	FBgn0004364
LOC101890408	TLL	NA	NA	0.124725	NA	FBgn0036494
LOC101891471	TLL	recognition	Toll-7	0.0934607	0	FBgn0034476
LOC101901307	TLL	signaling	Myd88	-0.0664399	0	FBgn0033402
Other signaling
LOC101887849	NA	modulation	CalpA	0.126736	0	FBgn0012051,FBgn0025866
LOC101888054	NA	modulation	RYBP	0.180091	0	FBgn0034763
LOC101889366	NA	modulation	mtd	0.171856	0	FBgn0013576
LOC101889912	NA	modulation	CYLD	-0.069218	0	FBgn0032210
LOC101892892	NA	modulation	daw	6.37787e-05	0	FBgn0031461
LOC101893248	NA	modulation	SLMB	-0.0184552	0	FBgn0023423
LOC101893471	NA	modulation	mkp3	0.368216	0	FBgn0036844
LOC101894267	NA	modulation	canB	0.07481	0	FBgn0010014,FBgn0015614
LOC101894436	NA	modulation	smt3	0.100137	0	FBgn0264922
LOC101894488	NA	modulation	lwr	0.00953125	0	FBgn0010602
LOC101894526	NA	modulation	Uba2	0.20327	0	FBgn0029113
LOC101896656	NA	modulation	Aos1	-0.111851	0	FBgn0029512
LOC101896878	NA	modulation	cad	0.63078	0	FBgn0000251
LOC101898219	NA	modulation	Catsup	-0.0470703	0	FBgn0002022
LOC101899673	NA	modulation	casp	0.125224	0	FBgn0034068
LOC101899882	NA	modulation	dUSP36	0.476379	0	FBgn0260936
LOC101901344	NA	modulation	dnr1	0.208431	0	FBgn0260866
LOC101888609	NA	modulation	pirk	1.75818	1	FBgn0034647
LOC101889202	NA	modulation	mtd	0.885033	1	FBgn0013576
LOC101893739	NA	modulation	lin19	0.430993	1	FBgn0015509
LOC101900925	NA	modulation	POSH	0.687147	1	FBgn0040294
LOC101899630	NA	modulation	wntD	-0.0878056	NA	FBgn0038134
LOC101899797	NA	modulation	wntD	-0.0878056	NA	FBgn0038134
LOC101899971	NA	modulation	wntD	-0.20669	NA	FBgn0038134
LOC101895756	NA	modulation;signaling	dome;et	0.396114	0	FBgn0031055,FBgn0043903
LOC101898914	NA	modulation;signaling	dome;et	0.662279	0	FBgn0031055,FBgn0043903
LOC101895582	NA	modulation;signaling	dome;et	1.39839	1	FBgn0031055,FBgn0043903
LOC101895989	SPRN	modulation	Spn77Ba	-0.162016	0	FBgn0262057
LOC101900963	SPRN	modulation	Spn27A	-0.0960998	0	FBgn0028990
LOC101887357	SPRN	modulation	Spn28Dc	3.81818	1	FBgn0031973
LOC101893554	SPRN	modulation	Spn88Ea	1.38214	1	FBgn0038299,FBgn0028984
LOC101893833	SPRN	modulation	Spn88Ea	1.45649	1	FBgn0038299,FBgn0028984
LOC101896116	SPRN	modulation	nec	2.52382	1	FBgn0002930
LOC101900379	SPRN	modulation	Spn77Ba	1.40959	1	FBgn0262057
LOC101899724	CLIPB	signaling	spheroide	-0.815755	-1	FBgn0030774
LOC101889628	CLIPB	signaling	grass	0.38062	0	FBgn0039494
LOC101895291	CLIPB	signaling	SPE	-0.607856	0	FBgn0039102
LOC101898026	CLIPB	signaling	SPE	0.064444	0	FBgn0039102
LOC101898203	CLIPB	signaling	SPE	0.198291	0	FBgn0039102
LOC101895789	CLIPB	signaling	modSP	1.26015	1	FBgn0051217
LOC101894688	CLIPB	signaling	SPE	0.0706717	NA	FBgn0039102
LOC101894848	CLIPB	signaling	SPE	0.794067	NA	FBgn0039102
LOC101890632	CLIPC	signaling	spirit	0.334107	0	FBgn0030051
LOC101890464	CLIPC	signaling	spirit	1.91839	1	FBgn0030051
LOC101887261	NA	signaling	Egfr	0.220873	0	FBgn0003731
LOC101887273	NA	signaling	sick	0.147975	0	FBgn0263873
LOC101887819	NA	signaling	Traf4	0.400918	0	FBgn0026319
LOC101887883	NA	signaling	egr	0.202085	0	FBgn0033483
LOC101888206	NA	signaling	Mekk1	-0.0830663	0	FBgn0024329
LOC101888223	NA	signaling	wgn	-0.210425	0	FBgn0030941
LOC101888375	NA	signaling	Mekk1	0.0373856	0	FBgn0024329
LOC101888716	NA	signaling	tub	0.207368	0	FBgn0003882
LOC101888894	NA	signaling	puc	0.475606	0	FBgn0243512
LOC101889700	NA	signaling	mxc	0.046842	0	FBgn0260789
LOC101889718	NA	signaling	Su(H)	0.356678	0	FBgn0004837
LOC101889743	NA	signaling	rl	0.271663	0	FBgn0003256
LOC101889971	NA	signaling	Hh	0.126192	0	FBgn0004644
LOC101890809	NA	signaling	Atf-2	0.127315	0	FBgn0265193
LOC101890899	NA	signaling	lat	0.0927818	0	FBgn0005654
LOC101891124	NA	signaling	akirin	0.547549	0	FBgn0082598,FBgn0262017
LOC101891362	NA	signaling	phl	0.239869	0	FBgn0003079
LOC101891404	NA	signaling	Sos	0.348549	0	FBgn0001965
LOC101892773	NA	signaling	Tab2	0.29623	0	FBgn0086358
LOC101892832	NA	signaling	dpp	0.219704	0	FBgn0000490
LOC101892997	NA	signaling	hep	0.531735	0	FBgn0010303
LOC101893037	NA	signaling	Hel89B	0.126001	0	FBgn0022787
LOC101893580	NA	signaling	Rac2	0.0277039	0	FBgn0014011
LOC101893603	NA	signaling	S	0.530461	0	FBgn0003310
LOC101894324	NA	signaling	ush	0.382334	0	FBgn0003963
LOC101894864	NA	signaling	Mkk4	-0.020731	0	FBgn0024326
LOC101894896	NA	signaling	slpr	0.505308	0	FBgn0030018
LOC101895093	NA	signaling	Stat92E	0.245432	0	FBgn0016917
LOC101895839	NA	signaling	Vinc	-0.0632176	0	FBgn0004397
LOC101895886	NA	signaling	Pvr	0.418638	0	FBgn0032006
LOC101895899	NA	signaling	Ras85D	-0.164663	0	FBgn0003205
LOC101896030	NA	signaling	Fadd	-0.04343	0	FBgn0038928
LOC101896198	NA	signaling	Traf4	-0.147818	0	FBgn0026319
LOC101896705	NA	signaling	bsk	0.0167308	0	FBgn0000229
LOC101896731	NA	signaling	Jra	-0.0291167	0	FBgn0001291
LOC101896778	NA	signaling	drk	0.339403	0	FBgn0004638
LOC101896905	NA	signaling	imd	0.0674759	0	FBgn0013983
LOC101897152	NA	signaling	lic	0.184105	0	FBgn0261524
LOC101897192	NA	signaling	Sos	0.230403	0	FBgn0001965
LOC101897291	NA	signaling	nub	0.263139	0	FBgn0085424
LOC101897960	NA	signaling	kay	0.288716	0	FBgn0001297
LOC101898105	NA	signaling	zfh1	0.859473	0	FBgn0004606
LOC101898114	NA	signaling	Tak1	0.37698	0	FBgn0046689,FBgn0039015,FBgn0026323
LOC101898223	NA	signaling	p38b	-0.16815	0	FBgn0024846
LOC101898336	NA	signaling	Ser	-0.139034	0	FBgn0004197,FBgn0051999
LOC101898481	NA	signaling	DEAF1	0.328038	0	FBgn0013799
LOC101898740	NA	signaling	Sos	0.388193	0	FBgn0001965
LOC101899398	NA	signaling	ben	0.0578641	0	FBgn0000173
LOC101899621	NA	signaling	Uev1A	-0.0883757	0	FBgn0035601
LOC101899987	NA	signaling	EFF	-0.0088538	0	FBgn0011217
LOC101900108	NA	signaling	lat	0.230268	0	FBgn0005654
LOC101900122	NA	signaling	Dredd	-0.0492733	0	FBgn0020381
LOC101900181	NA	signaling	Rac1	0.299617	0	FBgn0010333
LOC101900624	NA	signaling	Iap2	-0.159941	0	FBgn0015247
LOC101900695	NA	signaling	Rho1	0.173261	0	FBgn0014020
LOC101900990	NA	signaling	bsk	0.014089	0	FBgn0000229
LOC101901439	NA	signaling	Pvf1	0.205413	0	FBgn0030964
LOC101901485	NA	signaling	Dsor1	0.0144619	0	FBgn0010269
LOC101901760	NA	signaling	Gprk2	0.353223	0	FBgn0261988
LOC101887562	NA	signaling	key	0.413172	1	FBgn0041205
LOC101887889	NA	signaling	upd2	1.69021	1	FBgn0030904
LOC101888056	NA	signaling	ird5	0.919607	1	FBgn0024222
LOC101888708	NA	signaling	chn	0.685977	1	FBgn0015371
LOC101889324	NA	signaling	cact	0.793851	1	FBgn0000250
LOC101890213	NA	signaling	Traf6	0.990964	1	FBgn0265464
LOC101890368	NA	signaling	Pvf2	0.964678	1	FBgn0031888
LOC101891057	NA	signaling	mxc	0.827066	1	FBgn0260789
LOC101891255	NA	signaling	pll	0.641681	1	FBgn0010441
LOC101893166	NA	signaling	Sos	0.684677	1	FBgn0001965
LOC101894982	NA	signaling	N	0.624605	1	FBgn0004647
LOC101895549	NA	signaling	spen	0.730256	1	FBgn0016977
LOC101895610	NA	signaling	hop	0.687715	1	FBgn0004864
LOC101896596	NA	signaling	upd2	1.01192	1	FBgn0030904
LOC101898905	NA	signaling	spz	0.713143	1	FBgn0003495
LOC101899266	NA	signaling	Pvf1	2.51115	1	FBgn0030964
LOC101887726	NA	signaling	os	0.0723884	NA	FBgn0004956
LOC101888781	NA	signaling	Wg	-0.00855604	NA	FBgn0004009
LOC101889848	NA	signaling	gcm	NA	NA	FBgn0014179
LOC101890303	NA	signaling	Ser	0.397937	NA	FBgn0004197,FBgn0051999
LOC101890308	NA	signaling	Pdm2	0.0406326	NA	FBgn0004394
LOC101890354	NA	signaling	gcm2	0.0104683	NA	FBgn0019809
LOC101890479	NA	signaling	Pdm2	-0.103046	NA	FBgn0004394
LOC101893284	NA	signaling	pnr	0.149367	NA	FBgn0003117
LOC101900301	NA	signaling	kn	0.10157	NA	FBgn0001319
LOC101900359	NA	signaling	lz	0.0570557	NA	FBgn0002576
Other serine proteases and protease inhibitors
LOC101899513	CLIPA	NA	NA	1.41846	1	FBgn0032213,FBgn0051780,FBgn0028864,FBgn0028514
LOC101893993	CLIPA	NA	NA	1.05236	1	FBgn0058160,FBgn0031471,FBgn0035496,FBgn0031470,FBgn0028517,FBgn0051827,FBgn0032639
LOC101887504	CLIPA	NA	NA	0.339704	NA	FBgn0036612
LOC101895635	CLIPA	NA	NA	0.291823	0	FBgn0058160,FBgn0031471,FBgn0035496,FBgn0031470,FBgn0028517,FBgn0051827,FBgn0032639
LOC101893653	CLIPA	NA	NA	-0.0172326	0	FBgn0058160,FBgn0031471,FBgn0035496,FBgn0031470,FBgn0028517,FBgn0051827,FBgn0032639
LOC101899165	CLIPA	NA	NA	-0.127367	0	FBgn0030027
LOC101891571	CLIPA	NA	NA	-0.152989	0	FBgn0054043
LOC101894313	CLIPA	NA	NA	-0.179575	0	FBgn0037627
LOC101890358	CLIPA	NA	NA	-0.184506	0	FBgn0032213,FBgn0051780,FBgn0028864,FBgn0028514
LOC101897690	CLIPA	NA	NA	-0.199833	NA	FBgn0011653
LOC101892792	CLIPA	NA	NA	-0.392953	NA	FBgn0040341
LOC101901261	CLIPB	NA	NA	0.999132	1	NA
LOC101892880	CLIPB	NA	NA	0.760362	1	NA
LOC101894055	CLIPB	NA	NA	0.68072	0	NA
LOC101901591	CLIPB	NA	NA	0.415569	NA	FBgn0039758
LOC101900983	CLIPB	NA	NA	0.407169	NA	NA
LOC101901426	CLIPB	NA	NA	0.233211	0	NA
LOC101889466	CLIPB	NA	NA	0.219626	0	FBgn0039495
LOC101899541	CLIPB	NA	NA	0.0548789	0	FBgn0000533
LOC101890643	CLIPB	NA	NA	-0.060162	NA	FBgn0039495
LOC101892104	CLIPB	NA	NA	-0.126336	NA	FBgn0031249
LOC101890818	CLIPB	NA	NA	-0.264737	0	FBgn0039495
LOC101901590	CLIPB	NA	NA	-0.464899	0	FBgn0039386
LOC101896928	CLIPB	NA	NA	-0.554641	0	FBgn0032753
LOC101893206	CLIPB	NA	NA	-0.576509	0	FBgn0029828
LOC101898690	CLIPB	NA	NA	-0.587113	0	FBgn0033439,FBgn0260474
LOC101899366	CLIPB	NA	NA	-0.871773	-1	FBgn0085438
LOC101894718	CLIPC	NA	NA	NA	NA	FBgn0025378
LOC101888327	CLIPC	NA	NA	1.95487	1	FBgn0037222
LOC101899262	CLIPC	NA	NA	1.50753	NA	FBgn0037222
LOC101888154	CLIPC	NA	NA	0.93004	1	NA
LOC101899872	CLIPC	NA	NA	0.632583	1	FBgn0034796,FBgn0034139
LOC101895986	CLIPC	NA	NA	0.483605	0	FBgn0039628,FBgn0039629,FBgn0039630
LOC101896202	CLIPC	NA	NA	0.483605	0	FBgn0039628,FBgn0039629,FBgn0039630
LOC101893645	CLIPC	NA	NA	0.372459	0	FBgn0003450
LOC101901217	CLIPC	NA	NA	0.249815	0	FBgn0031628
LOC101892989	CLIPC	NA	NA	0.0759468	NA	NA
LOC101889785	CLIPC	NA	NA	0.00730788	0	NA
LOC101893983	CLIPC	NA	NA	-0.0527045	NA	FBgn0038114
LOC101895042	CLIPC	NA	NA	-0.0801149	NA	FBgn0025378
LOC101897604	CLIPC	NA	NA	-0.0938774	NA	FBgn0052271,FBgn0035070
LOC101894559	CLIPC	NA	NA	-0.195191	NA	FBgn0025378
LOC101894161	CLIPC	NA	NA	-0.276907	NA	FBgn0038114
LOC101893480	CLIPC	NA	NA	-0.314192	0	FBgn0038113
LOC101888156	CLIPC	NA	NA	-0.42387	0	FBgn0030773,FBgn0052523
LOC101887917	CLIPC	NA	NA	-0.495996	0	FBgn0030777
LOC101899210	CLIPC	NA	NA	-0.512106	0	FBgn0030773,FBgn0052523
LOC101895875	CLIPC	NA	NA	-0.810792	-1	FBgn0053127
LOC101894326	CLIPD	NA	NA	NA	NA	FBgn0031619
LOC101898576	CLIPD	NA	NA	NA	NA	FBgn0052271,FBgn0035070
LOC101898879	CLIPD	NA	NA	NA	NA	FBgn0023197
LOC101899422	CLIPD	NA	NA	NA	NA	FBgn0085487
LOC101901491	CLIPD	NA	NA	NA	NA	FBgn0052271,FBgn0035070
LOC101893102	CLIPD	NA	NA	1.42841	1	FBgn0037677,FBgn0037678
LOC101888313	CLIPD	NA	NA	0.81713	0	FBgn0038211,FBgn0051326,FBgn0053329
LOC101896451	CLIPD	NA	NA	0.786845	0	FBgn0036287
LOC101887765	CLIPD	NA	NA	0.747381	0	FBgn0002926
LOC101894853	CLIPD	NA	NA	0.637925	0	FBgn0033192
LOC101889850	CLIPD	NA	NA	0.444043	0	FBgn0025383
LOC101889005	CLIPD	NA	NA	0.345633	NA	FBgn0036264
LOC101888254	CLIPD	NA	NA	0.329514	NA	FBgn0034507
LOC101890093	CLIPD	NA	NA	0.322662	NA	FBgn0038727
LOC101893051	CLIPD	NA	NA	0.322096	0	FBgn0052260
LOC101896001	CLIPD	NA	NA	0.222965	0	FBgn0038484
LOC101901232	CLIPD	NA	NA	0.220402	NA	FBgn0052374,FBgn0052376,FBgn0035795
LOC101893264	CLIPD	NA	NA	0.194336	0	FBgn0000808
LOC101901287	CLIPD	NA	NA	0.184286	NA	FBgn0053159
LOC101899713	CLIPD	NA	NA	0.173993	NA	NA
LOC101895823	CLIPD	NA	NA	0.169516	NA	FBgn0033277
LOC101888144	CLIPD	NA	NA	0.165925	0	FBgn0052271,FBgn0035070
LOC101898394	CLIPD	NA	NA	0.124164	0	NA
LOC101899485	CLIPD	NA	NA	0.120665	NA	FBgn0038001
LOC101901064	CLIPD	NA	NA	0.120665	NA	FBgn0052374,FBgn0052376,FBgn0035795
LOC101897396	CLIPD	NA	NA	0.119876	NA	FBgn0038482
LOC101893837	CLIPD	NA	NA	0.102734	0	FBgn0035501
LOC101892618	CLIPD	NA	NA	0.10157	NA	FBgn0052271,FBgn0035070
LOC101898747	CLIPD	NA	NA	0.0883318	NA	FBgn0052271,FBgn0035070
LOC101893977	CLIPD	NA	NA	0.0826671	NA	FBgn0031619
LOC101891390	CLIPD	NA	NA	0.0818329	NA	FBgn0052808
LOC101898960	CLIPD	NA	NA	0.0759468	NA	FBgn0038003
LOC101896000	CLIPD	NA	NA	0.0706717	NA	FBgn0050375
LOC101897434	CLIPD	NA	NA	0.0706717	NA	FBgn0052271,FBgn0035070
LOC101900706	CLIPD	NA	NA	0.0706717	NA	FBgn0052374,FBgn0052376,FBgn0035795
LOC101897563	CLIPD	NA	NA	0.065024	NA	FBgn0038482
LOC101898695	CLIPD	NA	NA	0.060916	NA	FBgn0030773,FBgn0052523
LOC101894894	CLIPD	NA	NA	0.0542732	0	FBgn0038482
LOC101900884	CLIPD	NA	NA	0.0461623	NA	FBgn0052374,FBgn0052376,FBgn0035795
LOC101897903	CLIPD	NA	NA	0.0414143	0	FBgn0051265,FBgn0051269
LOC101894693	CLIPD	NA	NA	0.0321332	0	FBgn0050371
LOC101890128	CLIPD	NA	NA	0.0180607	NA	FBgn0033359
LOC101895389	CLIPD	NA	NA	0.0138332	NA	FBgn0038485
LOC101895761	CLIPD	NA	NA	0.00506988	NA	FBgn0051954
LOC101893277	CLIPD	NA	NA	-0.00154582	NA	FBgn0036427
LOC101889325	CLIPD	NA	NA	-0.0195212	NA	FBgn0039272
LOC101898442	CLIPD	NA	NA	-0.0341455	NA	FBgn0051728
LOC101888079	CLIPD	NA	NA	-0.0492078	NA	FBgn0034666,FBgn0042098
LOC101893780	CLIPD	NA	NA	-0.0576847	NA	FBgn0052271,FBgn0035070
LOC101895938	CLIPD	NA	NA	-0.0694405	NA	FBgn0051954
LOC101899136	CLIPD	NA	NA	-0.0694405	NA	FBgn0038002
LOC101893613	CLIPD	NA	NA	-0.073127	NA	FBgn0052271,FBgn0035070
LOC101889790	CLIPD	NA	NA	-0.0752225	NA	FBgn0033362
LOC101890163	CLIPD	NA	NA	-0.0762169	NA	FBgn0038485
LOC101890084	CLIPD	NA	NA	-0.0801149	NA	FBgn0025378
LOC101899309	CLIPD	NA	NA	-0.0878056	NA	FBgn0038002
LOC101888266	CLIPD	NA	NA	-0.0895416	0	FBgn0259998
LOC101888490	CLIPD	NA	NA	-0.102353	NA	FBgn0052270
LOC101892725	CLIPD	NA	NA	-0.106532	NA	FBgn0038447
LOC101889962	CLIPD	NA	NA	-0.106966	NA	FBgn0265011
LOC101889920	CLIPD	NA	NA	-0.113774	NA	FBgn0035669
LOC101900263	CLIPD	NA	NA	-0.113774	NA	NA
LOC101889434	CLIPD	NA	NA	-0.127755	0	FBgn0050031,FBgn0010358,FBgn0010359,FBgn0050025,FBgn0010357,FBgn0003863
LOC101895586	CLIPD	NA	NA	-0.137849	NA	FBgn0051954
LOC101893838	CLIPD	NA	NA	-0.167165	0	FBgn0034052
LOC101892918	CLIPD	NA	NA	-0.172351	NA	FBgn0052271,FBgn0035070
LOC101898915	CLIPD	NA	NA	-0.172501	NA	FBgn0052271,FBgn0035070
LOC101897783	CLIPD	NA	NA	-0.195115	NA	FBgn0052271,FBgn0035070
LOC101898912	CLIPD	NA	NA	-0.210789	0	NA
LOC101893094	CLIPD	NA	NA	-0.217913	NA	FBgn0052271,FBgn0035070
LOC101890906	CLIPD	NA	NA	-0.218538	0	NA
LOC101888088	CLIPD	NA	NA	-0.240141	0	FBgn0259998
LOC101897945	CLIPD	NA	NA	-0.242751	NA	FBgn0052271,FBgn0035070
LOC101895352	CLIPD	NA	NA	-0.248934	0	FBgn0031248
LOC101891570	CLIPD	NA	NA	-0.251363	NA	FBgn0052808
LOC101895700	CLIPD	NA	NA	-0.259779	0	FBgn0031249
LOC101893367	CLIPD	NA	NA	-0.265138	0	FBgn0052755,FBgn0029826
LOC101897575	CLIPD	NA	NA	-0.275681	0	FBgn0038595
LOC101896104	CLIPD	NA	NA	-0.276807	NA	FBgn0051954
LOC101889458	CLIPD	NA	NA	-0.296205	NA	FBgn0033365
LOC101889620	CLIPD	NA	NA	-0.298579	0	FBgn0033363
LOC101899379	CLIPD	NA	NA	-0.30539	NA	FBgn0052271,FBgn0035070
LOC101889025	CLIPD	NA	NA	-0.315246	0	NA
LOC101895882	CLIPD	NA	NA	-0.319412	NA	FBgn0036436
LOC101887910	CLIPD	NA	NA	-0.325876	0	FBgn0034518
LOC101888661	CLIPD	NA	NA	-0.328321	NA	FBgn0053159
LOC101898861	CLIPD	NA	NA	-0.336699	0	FBgn0085319
LOC101896331	CLIPD	NA	NA	-0.343148	0	FBgn0038479
LOC101897981	CLIPD	NA	NA	-0.349065	0	FBgn0250815
LOC101901761	CLIPD	NA	NA	-0.35075	NA	FBgn0052271,FBgn0035070
LOC101899466	CLIPD	NA	NA	-0.377678	0	FBgn0031249
LOC101893185	CLIPD	NA	NA	-0.377762	0	FBgn0263234
LOC101899040	CLIPD	NA	NA	-0.37829	0	FBgn0030773,FBgn0052523
LOC101900798	CLIPD	NA	NA	-0.386178	0	FBgn0003319
LOC101897736	CLIPD	NA	NA	-0.387813	0	FBgn0051265,FBgn0051269
LOC101899291	CLIPD	NA	NA	-0.393121	NA	FBgn0031249
LOC101890723	CLIPD	NA	NA	-0.39449	0	FBgn0039703
LOC101895869	CLIPD	NA	NA	-0.407506	0	FBgn0259998
LOC101887297	CLIPD	NA	NA	-0.407824	NA	FBgn0052271,FBgn0035070
LOC101890670	CLIPD	NA	NA	-0.410202	NA	NA
LOC101888838	CLIPD	NA	NA	-0.412181	NA	FBgn0052271,FBgn0035070
LOC101898860	CLIPD	NA	NA	-0.42279	-1	FBgn0030773,FBgn0052523
LOC101889016	CLIPD	NA	NA	-0.426844	NA	FBgn0037036,FBgn0037038,FBgn0037039
LOC101887352	CLIPD	NA	NA	-0.441697	-1	FBgn0036891
LOC101893493	CLIPD	NA	NA	-0.445693	0	FBgn0030688
LOC101888904	CLIPD	NA	NA	-0.451765	0	FBgn0050031,FBgn0010358,FBgn0010359,FBgn0050025,FBgn0010357,FBgn0003863
LOC101894212	CLIPD	NA	NA	-0.461819	0	NA
LOC101892960	CLIPD	NA	NA	-0.465464	NA	FBgn0085487
LOC101894840	CLIPD	NA	NA	-0.466432	0	FBgn0043470
LOC101887984	CLIPD	NA	NA	-0.472516	0	FBgn0030773,FBgn0052523
LOC101900085	CLIPD	NA	NA	-0.484772	0	FBgn0036738
LOC101894681	CLIPD	NA	NA	-0.488623	0	FBgn0011554
LOC101896627	CLIPD	NA	NA	-0.496596	-1	FBgn0023479
LOC101890330	CLIPD	NA	NA	-0.503769	0	NA
LOC101897339	CLIPD	NA	NA	-0.508696	NA	FBgn0036817
LOC101888723	CLIPD	NA	NA	-0.525712	0	FBgn0050031,FBgn0010358,FBgn0010359,FBgn0050025,FBgn0010357,FBgn0003863
LOC101895824	CLIPD	NA	NA	-0.556837	-1	FBgn0051267
LOC101898345	CLIPD	NA	NA	-0.571685	0	NA
LOC101897257	CLIPD	NA	NA	-0.572101	NA	FBgn0052271,FBgn0035070
LOC101898287	CLIPD	NA	NA	-0.597708	0	NA
LOC101896160	CLIPD	NA	NA	-0.600007	-1	FBgn0038481
LOC101895526	CLIPD	NA	NA	-0.61422	0	FBgn0031248
LOC101899390	CLIPD	NA	NA	-0.615521	0	FBgn0030776
LOC101890501	CLIPD	NA	NA	-0.654394	-1	NA
LOC101894520	CLIPD	NA	NA	-0.66766	-1	FBgn0011556
LOC101895516	CLIPD	NA	NA	-0.675507	-1	NA
LOC101900762	CLIPD	NA	NA	-0.692742	-1	FBgn0250815
LOC101891602	CLIPD	NA	NA	-0.704863	-1	FBgn0050031,FBgn0010358,FBgn0010359,FBgn0050025,FBgn0010357,FBgn0003863
LOC101896190	CLIPD	NA	NA	-0.707056	NA	FBgn0036738
LOC101899412	CLIPD	NA	NA	-0.715928	-1	FBgn0036738
LOC101889769	CLIPD	NA	NA	-0.718191	-1	FBgn0050031,FBgn0010358,FBgn0010359,FBgn0050025,FBgn0010357,FBgn0003863
LOC101890157	CLIPD	NA	NA	-0.7193	-1	FBgn0250815
LOC101889085	CLIPD	NA	NA	-0.737976	-1	FBgn0050031,FBgn0010358,FBgn0010359,FBgn0050025,FBgn0010357,FBgn0003863
LOC101897942	CLIPD	NA	NA	-0.765038	-1	FBgn0040060,FBgn0035665,FBgn0035661
LOC101899581	CLIPD	NA	NA	-0.77113	-1	FBgn0036738
LOC101896495	CLIPD	NA	NA	-0.781687	-1	NA
LOC101901662	CLIPD	NA	NA	-0.781687	-1	NA
LOC101888438	CLIPD	NA	NA	-0.785941	-1	FBgn0259998
LOC101899562	CLIPD	NA	NA	-0.791814	-1	NA
LOC101896688	CLIPD	NA	NA	-0.793207	0	FBgn0038431
LOC101894361	CLIPD	NA	NA	-0.795365	0	FBgn0015316
LOC101895344	CLIPD	NA	NA	-0.795443	-1	NA
LOC101899742	CLIPD	NA	NA	-0.818202	0	NA
LOC101893892	CLIPD	NA	NA	-0.820923	-1	NA
LOC101894029	CLIPD	NA	NA	-0.821018	-1	FBgn0031249
LOC101898499	CLIPD	NA	NA	-0.822039	NA	FBgn0034661
LOC101894187	CLIPD	NA	NA	-0.823864	-1	NA
LOC101895007	CLIPD	NA	NA	-0.852197	-1	FBgn0043471
LOC101894373	CLIPD	NA	NA	-0.853295	-1	FBgn0263234
LOC101899231	CLIPD	NA	NA	-0.863972	-1	FBgn0036738
LOC101887916	CLIPD	NA	NA	-0.872315	0	FBgn0259998
LOC101897078	CLIPD	NA	NA	-0.888756	0	FBgn0052271,FBgn0035070
LOC101897780	CLIPD	NA	NA	-0.901225	-1	NA
LOC101894011	CLIPD	NA	NA	-0.902648	-1	NA
LOC101898109	CLIPD	NA	NA	-0.904652	-1	FBgn0040060,FBgn0035665,FBgn0035661
LOC101898289	CLIPD	NA	NA	-0.916672	NA	FBgn0052271,FBgn0035070
LOC101898523	CLIPD	NA	NA	-0.925944	-1	NA
LOC101896773	CLIPD	NA	NA	-0.949192	-1	FBgn0030773,FBgn0052523
LOC101895171	CLIPD	NA	NA	-0.956644	-1	FBgn0015316
LOC101889601	CLIPD	NA	NA	-0.989538	-1	FBgn0050031,FBgn0010358,FBgn0010359,FBgn0050025,FBgn0010357,FBgn0003863
LOC101899060	CLIPD	NA	NA	-1.00364	-1	FBgn0036738
LOC101894037	CLIPD	NA	NA	-1.03375	-1	FBgn0029827
LOC101889259	CLIPD	NA	NA	-1.15962	-1	FBgn0050031,FBgn0010358,FBgn0010359,FBgn0050025,FBgn0010357,FBgn0003863
LOC101895694	CLIPD	NA	NA	-1.28104	-1	NA
LOC101901619	CLIPD	NA	NA	-1.37147	-1	FBgn0050031,FBgn0010358,FBgn0010359,FBgn0050025,FBgn0010357,FBgn0003863
LOC101894360	CLIPD	NA	NA	-1.50976	-1	FBgn0037677,FBgn0037678
LOC101896127	CLIPE	NA	NA	1.81739	1	FBgn0051544
LOC101891510	CLIPE	NA	NA	0.0145114	0	FBgn0033033
LOC101896738	SPRN	NA	NA	3.08917	1	FBgn0265137,FBgn0033112
LOC101896910	SPRN	NA	NA	2.79108	1	FBgn0028987,FBgn0028986
LOC101894370	SPRN	NA	NA	2.70398	1	FBgn0265137,FBgn0033112
LOC101895742	SPRN	NA	NA	1.41359	1	FBgn0033113
LOC101894019	SPRN	NA	NA	1.031	1	FBgn0265137,FBgn0033112
LOC101894196	SPRN	NA	NA	1.02075	1	FBgn0265137,FBgn0033112
LOC101896049	SPRN	NA	NA	0.412162	0	FBgn0265137,FBgn0033112
LOC101892280	SPRN	NA	NA	0.211142	0	FBgn0032178
LOC101896278	SPRN	NA	NA	0.135251	0	FBgn0024294
LOC101891824	SPRN	NA	NA	0.0690308	0	FBgn0028983
LOC101894008	SPRN	NA	NA	0.0679135	NA	FBgn0037772
LOC101894531	SPRN	NA	NA	0.0324814	0	FBgn0265137,FBgn0033112
LOC101892339	SPRN	NA	NA	-0.0820764	0	FBgn0028983
LOC101897092	SPRN	NA	NA	-0.117832	NA	FBgn0024294
LOC101896557	SPRN	NA	NA	-0.216115	0	FBgn0028987,FBgn0028986
LOC101892475	SPRN	NA	NA	-0.30673	0	FBgn0263109
LOC101895825	SPRN	NA	NA	-0.406882	-1	FBgn0024293
LOC101890030	SPRN	NA	NA	-0.484161	0	NA
LOC101899860	SPRN	NA	NA	-1.17729	-1	FBgn0039795
Annotated based on induction by infection only
M. domestica gene	HMM class	D. melanogaster immune	D. melanogaster symbol	M. domestica log2 fold change	M. domestica difexp class	D. melanogaster homolog(s) Fbgn
LOC101898910	NA	NA	NA	3.17074	1	FBgn0030102
LOC101892850	NA	NA	NA	2.8522	1	NA
LOC101891911	NA	NA	NA	2.27847	1	NA
LOC101894016	NA	NA	NA	2.27618	1	FBgn0266569
LOC101897064	NA	NA	NA	2.23934	1	FBgn0033153
LOC101897223	NA	NA	NA	2.20433	1	FBgn0032805
PASA1_gene_61	NA	NA	NA	2.13572	1	FBgn0261989
LOC101890770	NA	NA	NA	2.13038	1	FBgn0036391
LOC101893581	NA	NA	NA	2.03876	1	FBgn0033663
LOC101888003	NA	NA	NA	2.03615	1	FBgn0027584
LOC101896169	NA	NA	NA	1.91739	1	FBgn0033355
LOC101887839	NA	NA	NA	1.89966	1	FBgn0027584
LOC101888905	NA	NA	NA	1.89336	1	NA
LOC101891747	NA	NA	NA	1.88458	1	FBgn0041712
LOC101897025	NA	NA	NA	1.72443	1	FBgn0027836
LOC101899135	NA	NA	NA	1.71916	1	FBgn0034756
LOC101895205	NA	NA	NA	1.64287	1	FBgn0083972
LOC101899613	NA	NA	NA	1.6411	1	NA
LOC101888393	NA	NA	NA	1.56392	1	FBgn0026403
LOC101894347	NA	NA	NA	1.53784	1	FBgn0029769
LOC101900415	NA	NA	NA	1.50486	1	FBgn0005660
LOC101888585	NA	NA	NA	1.49608	1	FBgn0030960
LOC101889118	NA	NA	NA	1.47286	1	NA
LOC101891572	NA	NA	NA	1.47188	1	FBgn0259237
LOC101887499	NA	NA	NA	1.46157	1	FBgn0027584
LOC101901173	NA	NA	NA	1.43492	1	FBgn0034741
LOC101900975	NA	NA	NA	1.4163	1	FBgn0020386
LOC101899353	NA	NA	NA	1.40628	1	FBgn0029769
LOC101897406	NA	NA	NA	1.38895	1	FBgn0032810
LOC101888697	NA	NA	NA	1.38737	1	NA
LOC101891076	NA	NA	NA	1.36065	1	FBgn0029824
LOC101891055	NA	NA	NA	1.35408	1	FBgn0032781
LOC101889292	NA	NA	NA	1.33673	1	FBgn0035847,FBgn0045442,FBgn0035789,FBgn0034219,FBgn0028956,FBgn0035623,FBgn0023000,FBgn0045443
LOC101896276	NA	NA	NA	1.3171	1	FBgn0085206
LOC101890301	NA	NA	NA	1.31086	1	FBgn0063923
LOC101895237	NA	NA	NA	1.29561	1	FBgn0004396
LOC101890518	NA	NA	NA	1.29195	1	FBgn0052767
LOC101895962	NA	NA	NA	1.288	1	FBgn0037493,FBgn0028400
LOC101898280	NA	NA	NA	1.27974	1	FBgn0001230
LOC101895634	NA	NA	NA	1.27539	1	FBgn0033072
LOC101888063	NA	NA	NA	1.27256	1	NA
LOC101891056	NA	NA	NA	1.25171	1	NA
LOC101894544	NA	NA	NA	1.24541	1	FBgn0052190
LOC101892844	NA	NA	NA	1.23662	1	FBgn0000527
LOC101895631	NA	NA	NA	1.23559	1	FBgn0035847,FBgn0045442,FBgn0035789,FBgn0034219,FBgn0028956,FBgn0035623,FBgn0023000,FBgn0045443
LOC101887648	NA	NA	NA	1.21897	1	FBgn0031745
LOC101887894	NA	NA	NA	1.21789	1	NA
LOC101890956	NA	NA	NA	1.21357	1	NA
LOC101889042	NA	NA	NA	1.21302	1	FBgn0085244
LOC101896283	NA	NA	NA	1.20935	1	FBgn0034602
LOC101899101	NA	NA	NA	1.20308	1	FBgn0032601
LOC101893252	NA	NA	NA	1.18905	1	FBgn0031885
LOC101897335	NA	NA	NA	1.16861	1	NA
LOC101897166	NA	NA	NA	1.15563	1	FBgn0037556
LOC101891964	NA	NA	NA	1.15241	1	NA
LOC101894951	NA	NA	NA	1.14951	1	FBgn0035847,FBgn0045442,FBgn0035789,FBgn0034219,FBgn0028956,FBgn0035623,FBgn0023000,FBgn0045443
LOC101893249	NA	NA	NA	1.14586	1	FBgn0030073
LOC101895308	NA	NA	NA	1.13766	1	FBgn0019948
LOC101900836	NA	NA	NA	1.13035	1	FBgn0004648
LOC101895374	NA	NA	NA	1.12088	1	FBgn0031645
LOC101897089	NA	NA	NA	1.12061	1	NA
LOC101893980	NA	NA	NA	1.11261	1	FBgn0051778
LOC101887458	NA	NA	NA	1.11152	1	FBgn0001218
LOC101890343	NA	NA	NA	1.11027	1	FBgn0029979
LOC101897004	NA	NA	NA	1.1071	1	FBgn0043791
LOC101901407	NA	NA	NA	1.10416	1	FBgn0023529
PASA1_gene_48	NA	NA	NA	1.09876	1	FBgn0085244
LOC101893260	NA	NA	NA	1.08711	1	FBgn0265523
LOC101898687	NA	NA	NA	1.08526	1	FBgn0001223
LOC101900305	NA	NA	NA	1.08377	1	FBgn0051869
LOC101900619	NA	NA	NA	1.08019	1	FBgn0250911
LOC101894524	NA	NA	NA	1.07592	1	FBgn0037518
LOC101898778	NA	NA	NA	1.07188	1	FBgn0032810
LOC101888559	NA	NA	NA	1.06115	1	FBgn0038827
LOC101890748	NA	NA	NA	1.06064	1	FBgn0020506
LOC101890918	NA	NA	NA	1.06004	1	FBgn0053182
LOC101895287	NA	NA	NA	1.05794	1	FBgn0051773,FBgn0030407
LOC101887730	NA	NA	NA	1.04709	1	NA
LOC101897660	NA	NA	NA	1.04522	1	FBgn0261932
LOC101894255	NA	NA	NA	1.04336	1	FBgn0085456
LOC101899042	NA	NA	NA	1.04283	1	NA
LOC101894137	NA	NA	NA	1.04156	1	FBgn0040340
LOC101896004	NA	NA	NA	1.0398	1	FBgn0003042
LOC101900001	NA	NA	NA	1.03835	1	FBgn0052666
LOC101896936	NA	NA	NA	1.03402	1	FBgn0027095
LOC101890656	NA	NA	NA	1.03336	1	NA
LOC101893119	NA	NA	NA	1.02718	1	FBgn0026083
LOC101892325	NA	NA	NA	1.0246	1	FBgn0034249
LOC101897758	NA	NA	NA	1.02458	1	FBgn0259735
LOC101891142	NA	NA	NA	1.01913	1	FBgn0259228
LOC101900416	NA	NA	NA	1.0171	1	FBgn0000964
LOC101890160	NA	NA	NA	1.01346	1	FBgn0036330
LOC101889108	NA	NA	NA	1.01279	1	FBgn0053290,FBgn0037126
LOC101896594	NA	NA	NA	1.00855	1	FBgn0261560
LOC101888487	NA	NA	NA	1.00845	1	FBgn0029895
LOC101896499	NA	NA	NA	1.00627	1	FBgn0031260
LOC101894758	NA	NA	NA	1.00577	1	NA
LOC101892634	NA	NA	NA	1.00338	1	FBgn0037282
LOC101894830	NA	NA	NA	0.99614	1	FBgn0016070
LOC101899710	NA	NA	NA	0.991946	1	FBgn0029791
LOC101891239	NA	NA	NA	0.988883	1	FBgn0053296,FBgn0031935,FBgn0031936,FBgn0031937
LOC101899635	NA	NA	NA	0.985166	1	FBgn0010315
LOC101901231	NA	NA	NA	0.983413	1	FBgn0034638
LOC101898956	NA	NA	NA	0.978146	1	FBgn0032089,FBgn0031047
LOC101888540	NA	NA	NA	0.977415	1	NA
LOC101887516	NA	NA	NA	0.977242	1	FBgn0003415
LOC101887976	NA	NA	NA	0.97557	1	FBgn0262656
LOC101898153	NA	NA	NA	0.975255	1	FBgn0029804
LOC101899169	NA	NA	NA	0.961373	1	FBgn0039562
LOC101894417	NA	NA	NA	0.959582	1	FBgn0262527
LOC101897028	NA	NA	NA	0.959548	1	FBgn0034181
LOC101900894	NA	NA	NA	0.959266	1	NA
LOC101893805	NA	NA	NA	0.957579	1	FBgn0037182
LOC101900558	NA	NA	NA	0.951182	1	FBgn0038853
LOC101888563	NA	NA	NA	0.949144	1	FBgn0015600
LOC101893382	NA	NA	NA	0.949144	1	FBgn0015600
LOC101892779	NA	NA	NA	0.947972	1	FBgn0054054,FBgn0050026
LOC101888584	NA	NA	NA	0.947162	1	FBgn0264560
LOC101898811	NA	NA	NA	0.94294	1	FBgn0259978
LOC101891849	NA	NA	NA	0.942496	1	FBgn0266580
LOC101894098	NA	NA	NA	0.940363	1	FBgn0027607
LOC101897386	NA	NA	NA	0.937487	1	FBgn0020762
LOC101895439	NA	NA	NA	0.936729	1	FBgn0085244
LOC101897494	NA	NA	NA	0.932758	1	FBgn0041171
LOC101889658	NA	NA	NA	0.932514	1	NA
PASA1_gene_25	NA	NA	NA	0.931424	1	FBgn0033663
LOC101888177	NA	NA	NA	0.931219	1	NA
LOC101891852	NA	NA	NA	0.928476	1	FBgn0039644
LOC101889361	NA	NA	NA	0.926723	1	FBgn0039633
LOC101896027	NA	NA	NA	0.923505	1	FBgn0036476
LOC101895997	NA	NA	NA	0.921915	1	FBgn0261648
LOC101896620	NA	NA	NA	0.91593	1	FBgn0001257
LOC101894350	NA	NA	NA	0.91508	1	FBgn0267430
LOC101889423	NA	NA	NA	0.91486	1	FBgn0037760
LOC101895850	NA	NA	NA	0.908094	1	FBgn0024277
LOC101896635	NA	NA	NA	0.907896	1	FBgn0260941
LOC101895185	NA	NA	NA	0.906879	1	FBgn0052451
LOC101896453	NA	NA	NA	0.906844	1	FBgn0052797,FBgn0037636
LOC101892440	NA	NA	NA	0.902999	1	FBgn0024980
LOC101897767	NA	NA	NA	0.902463	1	FBgn0025678
LOC101894203	NA	NA	NA	0.901052	1	NA
LOC101901298	NA	NA	NA	0.900337	1	FBgn0000352
LOC101900728	NA	NA	NA	0.899523	1	FBgn0010383
LOC101891846	NA	NA	NA	0.896782	1	FBgn0044823
LOC101900800	NA	NA	NA	0.894539	1	NA
LOC101891044	NA	NA	NA	0.891395	1	FBgn0028953
LOC101893897	NA	NA	NA	0.88652	1	FBgn0261885
LOC101897968	NA	NA	NA	0.88652	1	FBgn0037248
LOC101897278	NA	NA	NA	0.883908	1	NA
LOC101898164	NA	NA	NA	0.883886	1	FBgn0001224
LOC101899499	NA	NA	NA	0.882351	1	FBgn0004556
LOC101894451	NA	NA	NA	0.881593	1	FBgn0013263
LOC101891765	NA	NA	NA	0.881351	1	NA
LOC101891848	NA	NA	NA	0.880933	1	FBgn0261278
LOC101887449	NA	NA	NA	0.875779	1	FBgn0036101
PASA1_gene_44	NA	NA	NA	0.873008	1	FBgn0035287
LOC101893614	NA	NA	NA	0.872819	1	FBgn0033926
LOC101888541	NA	NA	NA	0.868871	1	FBgn0000182
LOC101893340	NA	NA	NA	0.868335	1	FBgn0021764
LOC101897273	NA	NA	NA	0.868176	1	NA
LOC101895985	NA	NA	NA	0.868036	1	FBgn0052654
LOC101899380	NA	NA	NA	0.864988	1	FBgn0035847,FBgn0045442,FBgn0035789,FBgn0034219,FBgn0028956,FBgn0035623,FBgn0023000,FBgn0045443
LOC101897944	NA	NA	NA	0.863296	1	FBgn0027835
LOC101895891	NA	NA	NA	0.862253	1	FBgn0035397
LOC101900109	NA	NA	NA	0.861304	1	NA
LOC101899166	NA	NA	NA	0.861045	1	FBgn0000404
LOC101898460	NA	NA	NA	0.86085	1	FBgn0030667,FBgn0261238
LOC101890130	NA	NA	NA	0.86043	1	FBgn0011763
LOC101889712	NA	NA	NA	0.858859	1	FBgn0011584
LOC101897803	NA	NA	NA	0.857419	1	FBgn0037420
LOC101896126	NA	NA	NA	0.856914	1	FBgn0004598
LOC101888966	NA	NA	NA	0.855648	1	NA
LOC101893290	NA	NA	NA	0.852504	1	FBgn0033096,FBgn0033097
LOC101894311	NA	NA	NA	0.850292	1	FBgn0261617
LOC101899368	NA	NA	NA	0.849812	1	NA
LOC101895531	NA	NA	NA	0.848736	1	FBgn0028717
LOC101898251	NA	NA	NA	0.84659	1	FBgn0262126
LOC101894822	NA	NA	NA	0.843026	1	FBgn0263278
LOC101898710	NA	NA	NA	0.842797	1	FBgn0266053
LOC101899184	NA	NA	NA	0.842316	1	FBgn0266000
LOC101887778	NA	NA	NA	0.840914	1	NA
LOC101900071	NA	NA	NA	0.839988	1	FBgn0015279
LOC101888958	NA	NA	NA	0.839857	1	NA
LOC101895010	NA	NA	NA	0.839467	1	FBgn0000405
LOC101888243	NA	NA	NA	0.836092	1	FBgn0261548
LOC101900869	NA	NA	NA	0.832601	1	FBgn0010549,FBgn0051792,FBgn0032026
LOC101892491	NA	NA	NA	0.831934	1	NA
LOC101898415	NA	NA	NA	0.831154	1	FBgn0011260
LOC101891596	NA	NA	NA	0.82853	1	FBgn0053296,FBgn0031935,FBgn0031936,FBgn0031937
LOC101888738	NA	NA	NA	0.826524	1	FBgn0261113
LOC101893741	NA	NA	NA	0.824696	1	FBgn0027581
LOC101901720	NA	NA	NA	0.824127	1	FBgn0020412
LOC101895214	NA	NA	NA	0.821747	1	FBgn0040395
LOC101890242	NA	NA	NA	0.821301	1	FBgn0086359
LOC101891709	NA	NA	NA	0.816794	1	FBgn0052380
LOC101901207	NA	NA	NA	0.815404	1	FBgn0015269
LOC101891844	NA	NA	NA	0.812679	1	FBgn0005640
LOC101890574	NA	NA	NA	0.810732	1	FBgn0021895
LOC101896973	NA	NA	NA	0.809857	1	FBgn0039465
LOC101891354	NA	NA	NA	0.806462	1	FBgn0035400
LOC101892496	NA	NA	NA	0.801016	1	FBgn0016131
LOC101888752	NA	NA	NA	0.800352	1	FBgn0027508
LOC101900469	NA	NA	NA	0.800051	1	FBgn0011509
LOC101887453	NA	NA	NA	0.79761	1	FBgn0004449
LOC101891198	NA	NA	NA	0.791631	1	FBgn0020306
LOC101887623	NA	NA	NA	0.78895	1	FBgn0061200
LOC101891418	NA	NA	NA	0.787085	1	FBgn0262125
LOC101900057	NA	NA	NA	0.786802	1	FBgn0016792
LOC101897312	NA	NA	NA	0.785763	1	FBgn0265140
LOC101895009	NA	NA	NA	0.783287	1	FBgn0050394
LOC101901317	NA	NA	NA	0.782235	1	FBgn0032821
LOC101901624	NA	NA	NA	0.781433	1	FBgn0015625
LOC101900772	NA	NA	NA	0.778423	1	FBgn0046704
LOC101892197	NA	NA	NA	0.777667	1	FBgn0035016
LOC101900025	NA	NA	NA	0.775047	1	FBgn0260959
LOC101891897	NA	NA	NA	0.774791	1	FBgn0027094
LOC101892910	NA	NA	NA	0.774684	1	FBgn0015949
LOC101893975	NA	NA	NA	0.772815	1	FBgn0038872
LOC101892294	NA	NA	NA	0.772215	1	FBgn0034590
LOC101896156	NA	NA	NA	0.772191	1	FBgn0262081
LOC101890581	NA	NA	NA	0.771484	1	FBgn0050372
LOC101899411	NA	NA	NA	0.768347	1	FBgn0032699
LOC101899285	NA	NA	NA	0.767936	1	FBgn0035343
LOC101893514	NA	NA	NA	0.767746	1	FBgn0010382
LOC101889913	NA	NA	NA	0.767649	1	FBgn0038763
LOC101888153	NA	NA	NA	0.766771	1	FBgn0031738
LOC101895110	NA	NA	NA	0.765679	1	FBgn0002431
LOC101893517	NA	NA	NA	0.762565	1	FBgn0011837
LOC101893456	NA	NA	NA	0.762242	1	FBgn0030432
LOC101897554	NA	NA	NA	0.761628	1	FBgn0010909
LOC101895795	NA	NA	NA	0.761167	1	FBgn0039131
LOC101896648	NA	NA	NA	0.760971	1	FBgn0016794
LOC101898175	NA	NA	NA	0.760953	1	FBgn0086899
LOC101888309	NA	NA	NA	0.759581	1	FBgn0043884
LOC101900806	NA	NA	NA	0.759016	1	FBgn0010316
LOC101897712	NA	NA	NA	0.759014	1	FBgn0034504
LOC101890862	NA	NA	NA	0.753793	1	NA
LOC101897401	NA	NA	NA	0.75344	1	FBgn0033925
LOC101894683	NA	NA	NA	0.752829	1	FBgn0037327
LOC101887934	NA	NA	NA	0.750965	1	FBgn0037025
LOC101894015	NA	NA	NA	0.750434	1	FBgn0033915
LOC101898029	NA	NA	NA	0.750239	1	FBgn0024555
LOC101887625	NA	NA	NA	0.749662	1	FBgn0020388
LOC101894437	NA	NA	NA	0.748743	1	FBgn0019890
LOC101893879	NA	NA	NA	0.747188	1	FBgn0025455
LOC101891993	NA	NA	NA	0.746919	1	FBgn0051635
LOC101894503	NA	NA	NA	0.746391	1	FBgn0029504
LOC101899783	NA	NA	NA	0.744502	1	FBgn0263197
LOC101900242	NA	NA	NA	0.742001	1	FBgn0011474
LOC101887336	NA	NA	NA	0.7416	1	FBgn0004655
LOC101897360	NA	NA	NA	0.739249	1	FBgn0262871
LOC101896306	NA	NA	NA	0.739192	1	FBgn0052369
LOC101896908	NA	NA	NA	0.73833	1	FBgn0027079
LOC101889268	NA	NA	NA	0.737979	1	FBgn0045862
LOC101896525	NA	NA	NA	0.737892	1	FBgn0000289
LOC101890212	NA	NA	NA	0.737631	1	FBgn0017581
LOC101891221	NA	NA	NA	0.737439	1	FBgn0003028
LOC101898081	NA	NA	NA	0.736944	1	FBgn0036398
LOC101900251	NA	NA	NA	0.735389	1	FBgn0041775
LOC101890158	NA	NA	NA	0.73521	1	FBgn0031412
LOC101893193	NA	NA	NA	0.733879	1	FBgn0037021
LOC101888834	NA	NA	NA	0.73177	1	FBgn0004859
LOC101896320	NA	NA	NA	0.730089	1	FBgn0000568
LOC101901368	NA	NA	NA	0.730008	1	FBgn0051998
LOC101896258	NA	NA	NA	0.729958	1	FBgn0051216
LOC101898488	NA	NA	NA	0.72611	1	FBgn0037252
LOC101901818	NA	NA	NA	0.725607	1	FBgn0039466
LOC101901183	NA	NA	NA	0.722478	1	FBgn0024983
LOC101899274	NA	NA	NA	0.722437	1	FBgn0040752
LOC101899733	NA	NA	NA	0.721588	1	NA
LOC101892550	NA	NA	NA	0.721212	1	FBgn0034854
LOC101897385	NA	NA	NA	0.720325	1	FBgn0030316
LOC101895241	NA	NA	NA	0.720323	1	NA
LOC101891529	NA	NA	NA	0.71993	1	FBgn0026376
LOC101888230	NA	NA	NA	0.719406	1	FBgn0036004
LOC101895298	NA	NA	NA	0.718839	1	FBgn0261823
LOC101901787	NA	NA	NA	0.718736	1	FBgn0002962
LOC101887481	NA	NA	NA	0.718055	1	FBgn0266720
LOC101889804	NA	NA	NA	0.717367	1	FBgn0036518
LOC101890031	NA	NA	NA	0.713609	1	FBgn0030293
LOC101888856	NA	NA	NA	0.713199	1	FBgn0033460
LOC101892464	NA	NA	NA	0.712439	1	FBgn0259212
LOC101897088	NA	NA	NA	0.712266	1	FBgn0038532
LOC101896745	NA	NA	NA	0.711901	1	FBgn0034853
LOC101897615	NA	NA	NA	0.710469	1	FBgn0041604
LOC101895220	NA	NA	NA	0.710349	1	FBgn0038787
LOC101897814	NA	NA	NA	0.709481	1	FBgn0000578
LOC101897528	NA	NA	NA	0.70823	1	FBgn0005694
LOC101892505	NA	NA	NA	0.707383	1	FBgn0030685
LOC101889400	NA	NA	NA	0.70679	1	NA
LOC101894602	NA	NA	NA	0.706679	1	FBgn0004838
LOC101893857	NA	NA	NA	0.706498	1	FBgn0033339
LOC101893692	NA	NA	NA	0.703428	1	NA
LOC101891989	NA	NA	NA	0.703409	1	FBgn0035121
LOC101899149	NA	NA	NA	0.702559	1	FBgn0042178,FBgn0042177
LOC101894807	NA	NA	NA	0.702272	1	FBgn0050020
LOC101899652	NA	NA	NA	0.701443	1	FBgn0261387
LOC101898447	NA	NA	NA	0.701179	1	FBgn0030349
LOC101892789	NA	NA	NA	0.700113	1	FBgn0261787
LOC101894309	NA	NA	NA	0.699583	1	FBgn0261934
LOC101901503	NA	NA	NA	0.699003	1	FBgn0028887,FBgn0265630
LOC101887316	NA	NA	NA	0.698162	1	NA
LOC101892361	NA	NA	NA	0.697884	1	FBgn0036258
LOC101895736	NA	NA	NA	0.697476	1	FBgn0011224
LOC101890872	NA	NA	NA	0.697361	1	FBgn0000413
LOC101889162	NA	NA	NA	0.695389	1	FBgn0005390
LOC101890894	NA	NA	NA	0.69477	1	FBgn0039590
LOC101900344	NA	NA	NA	0.694298	1	FBgn0036032
LOC101887313	NA	NA	NA	0.694211	1	FBgn0028343
LOC101901475	NA	NA	NA	0.692368	1	FBgn0052676
LOC101901243	NA	NA	NA	0.691966	1	FBgn0023528
LOC101897787	NA	NA	NA	0.691276	1	FBgn0086686
LOC101888391	NA	NA	NA	0.687197	1	FBgn0038829
LOC101890732	NA	NA	NA	0.687117	1	FBgn0027101
LOC101898121	NA	NA	NA	0.686343	1	FBgn0038535
LOC101887406	NA	NA	NA	0.686281	1	FBgn0005596
LOC101900625	NA	NA	NA	0.685189	1	FBgn0004401
LOC101897915	NA	NA	NA	0.68512	1	FBgn0040079
LOC101895127	NA	NA	NA	0.684935	1	FBgn0044826
LOC101889151	NA	NA	NA	0.68419	1	FBgn0040206
LOC101897991	NA	NA	NA	0.68419	1	FBgn0040206
LOC101899464	NA	NA	NA	0.683521	1	FBgn0002413
LOC101897125	NA	NA	NA	0.683177	1	FBgn0001316
LOC101891614	NA	NA	NA	0.683152	1	FBgn0037679
LOC101888292	NA	NA	NA	0.682264	1	FBgn0005648
LOC101894919	NA	NA	NA	0.682262	1	NA
LOC101894328	NA	NA	NA	0.680023	1	FBgn0004924
LOC101894730	NA	NA	NA	0.679579	1	FBgn0015803
LOC101900216	NA	NA	NA	0.678218	1	FBgn0259166
LOC101894082	NA	NA	NA	0.678159	1	FBgn0011725
LOC101890892	NA	NA	NA	0.67707	1	FBgn0030003
LOC101887457	NA	NA	NA	0.67445	1	FBgn0039175
LOC101895556	NA	NA	NA	0.672276	1	FBgn0014032
LOC101891623	NA	NA	NA	0.671846	1	FBgn0264959
LOC101889278	NA	NA	NA	0.668309	1	NA
LOC101893510	NA	NA	NA	0.666625	1	FBgn0014133
LOC101898374	NA	NA	NA	0.666206	1	FBgn0027512
LOC101888575	NA	NA	NA	0.664293	1	FBgn0026441
LOC101891968	NA	NA	NA	0.661748	1	FBgn0002466
LOC101888892	NA	NA	NA	0.661333	1	FBgn0032901
LOC101892940	NA	NA	NA	0.660229	1	FBgn0024230
LOC101896894	NA	NA	NA	0.658115	1	FBgn0033155
LOC101887791	NA	NA	NA	0.654593	1	FBgn0036621
LOC101890021	NA	NA	NA	0.654478	1	FBgn0025186
LOC101898493	NA	NA	NA	0.653784	1	FBgn0031183
LOC101898874	NA	NA	NA	0.653466	1	FBgn0028538
LOC101893347	NA	NA	NA	0.652675	1	FBgn0027504
LOC101899397	NA	NA	NA	0.650368	1	FBgn0030243
LOC101891346	NA	NA	NA	0.650321	1	FBgn0037140
LOC101892243	NA	NA	NA	0.649732	1	FBgn0020251
LOC101900954	NA	NA	NA	0.648332	1	FBgn0265297
LOC101890230	NA	NA	NA	0.646783	1	FBgn0004598
LOC101898268	NA	NA	NA	0.646634	1	FBgn0011740
LOC101898046	NA	NA	NA	0.646451	1	NA
LOC101896367	NA	NA	NA	0.645593	1	FBgn0035983
LOC101893881	NA	NA	NA	0.645277	1	FBgn0261954
LOC101899511	NA	NA	NA	0.644901	1	FBgn0032456
LOC101887437	NA	NA	NA	0.644835	1	FBgn0264357
LOC101887229	NA	NA	NA	0.644018	1	FBgn0000392
LOC101892196	NA	NA	NA	0.643487	1	FBgn0000615
LOC101896020	NA	NA	NA	0.643432	1	NA
LOC101892297	NA	NA	NA	0.642586	1	FBgn0025615
LOC101896240	NA	NA	NA	0.642038	1	FBgn0010280
LOC101891321	NA	NA	NA	0.640946	1	FBgn0035688
LOC101896256	NA	NA	NA	0.639861	1	FBgn0052372
LOC101895268	NA	NA	NA	0.639818	1	FBgn0085244
LOC101900564	NA	NA	NA	0.639068	1	FBgn0003716
LOC101892037	NA	NA	NA	0.638194	1	FBgn0010287
LOC101893582	NA	NA	NA	0.636519	1	FBgn0014870
LOC101900548	NA	NA	NA	0.635037	1	FBgn0034976
LOC101891740	NA	NA	NA	0.634428	1	FBgn0034145
LOC101889852	NA	NA	NA	0.633811	1	FBgn0050085
LOC101894668	NA	NA	NA	0.632061	1	FBgn0004795
LOC101894051	NA	NA	NA	0.631147	1	FBgn0032974
LOC101899554	NA	NA	NA	0.630446	1	FBgn0031779
LOC101901459	NA	NA	NA	0.629781	1	FBgn0002044
LOC101901030	NA	NA	NA	0.629688	1	FBgn0037445
LOC101899059	NA	NA	NA	0.627738	1	FBgn0031161,FBgn0039343
LOC101895428	NA	NA	NA	0.6253	1	FBgn0262127
LOC101901338	NA	NA	NA	0.624872	1	FBgn0036888
LOC101898444	NA	NA	NA	0.62467	1	FBgn0034691
LOC101897270	NA	NA	NA	0.624295	1	FBgn0263144
LOC101898877	NA	NA	NA	0.623987	1	FBgn0037811,FBgn0037810
LOC101888762	NA	NA	NA	0.623537	1	FBgn0033713
LOC101892103	NA	NA	NA	0.623023	1	FBgn0026379
LOC101900484	NA	NA	NA	0.622889	1	FBgn0038651
LOC101896497	NA	NA	NA	0.621533	1	FBgn0000183
LOC101891958	NA	NA	NA	0.617737	1	FBgn0266083
LOC101890568	NA	NA	NA	0.617611	1	FBgn0038890
LOC101892510	NA	NA	NA	0.616913	1	FBgn0003162
LOC101888303	NA	NA	NA	0.615948	1	NA
LOC101894522	NA	NA	NA	0.6156	1	FBgn0010803
LOC101895503	NA	NA	NA	0.614773	1	FBgn0261550
LOC101896690	NA	NA	NA	0.614568	1	FBgn0037786
LOC101888604	NA	NA	NA	0.61301	1	FBgn0086372
LOC101891152	NA	NA	NA	0.612246	1	FBgn0042134
LOC101901099	NA	NA	NA	0.610383	1	FBgn0029778
LOC101887814	NA	NA	NA	0.61009	1	FBgn0014007
LOC101898030	NA	NA	NA	0.609762	1	FBgn0264978
LOC101890266	NA	NA	NA	0.608731	1	FBgn0010762
LOC101895783	NA	NA	NA	0.607655	1	FBgn0001301
LOC101890103	NA	NA	NA	0.606398	1	FBgn0260795
LOC101893793	NA	NA	NA	0.605685	1	FBgn0087013
LOC101900848	NA	NA	NA	0.604486	1	FBgn0033738
LOC101892144	NA	NA	NA	0.604096	1	FBgn0030520
LOC101890281	NA	NA	NA	0.603353	1	FBgn0035229
LOC101889120	NA	NA	NA	0.603262	1	FBgn0266572
LOC101893405	NA	NA	NA	0.602447	1	FBgn0035024
LOC101890768	NA	NA	NA	0.600299	1	NA
LOC101890594	NA	NA	NA	0.600054	1	FBgn0086357
LOC101896448	NA	NA	NA	0.599014	1	FBgn0033224
LOC101897077	NA	NA	NA	0.598668	1	FBgn0033661
LOC101895229	NA	NA	NA	0.598598	1	FBgn0031051
LOC101887548	NA	NA	NA	0.598138	1	FBgn0001978
LOC101896406	NA	NA	NA	0.597897	1	FBgn0001087
LOC101897325	NA	NA	NA	0.597118	1	NA
LOC101889319	NA	NA	NA	0.596701	1	FBgn0038476
LOC101888996	NA	NA	NA	0.59572	1	FBgn0005642
LOC101892230	NA	NA	NA	0.59499	1	FBgn0039580
LOC101900513	NA	NA	NA	0.59336	1	FBgn0085436
LOC101890147	NA	NA	NA	0.59205	1	FBgn0026427
LOC101891999	NA	NA	NA	0.59196	1	FBgn0026575
LOC101900523	NA	NA	NA	0.590471	1	FBgn0051216
LOC101888086	NA	NA	NA	0.588572	1	FBgn0019925
LOC101888594	NA	NA	NA	0.585376	1	FBgn0032363
LOC101891345	NA	NA	NA	0.585327	1	FBgn0004875
LOC101900150	NA	NA	NA	0.581752	1	FBgn0266084
LOC101891499	NA	NA	NA	0.58162	1	FBgn0033010
LOC101895366	NA	NA	NA	0.580366	1	FBgn0030465
LOC101896647	NA	NA	NA	0.580221	1	FBgn0028969
LOC101901699	NA	NA	NA	0.579327	1	FBgn0262124
LOC101900207	NA	NA	NA	0.578326	1	FBgn0010328
LOC101900317	NA	NA	NA	0.57813	1	FBgn0004584
LOC101899847	NA	NA	NA	0.577661	1	FBgn0044324
LOC101890700	NA	NA	NA	0.576532	1	FBgn0035909
LOC101889235	NA	NA	NA	0.575976	1	FBgn0030956,FBgn0030959
LOC101891728	NA	NA	NA	0.575741	1	FBgn0027080
LOC101894440	NA	NA	NA	0.575362	1	FBgn0011737
LOC101896152	NA	NA	NA	0.570997	1	FBgn0035266
LOC101899615	NA	NA	NA	0.570915	1	FBgn0025682
LOC101891172	NA	NA	NA	0.570315	1	FBgn0051363
LOC101894103	NA	NA	NA	0.56815	1	FBgn0011016
LOC101895279	NA	NA	NA	0.565795	1	FBgn0015778
LOC101897908	NA	NA	NA	0.564506	1	FBgn0262117
LOC101888137	NA	NA	NA	0.563858	1	FBgn0031356
LOC101889061	NA	NA	NA	0.563799	1	FBgn0000114
LOC101895133	NA	NA	NA	0.563257	1	FBgn0004882
LOC101900338	NA	NA	NA	0.562719	1	FBgn0027507
LOC101896384	NA	NA	NA	0.561883	1	FBgn0264495
LOC101890987	NA	NA	NA	0.561587	1	FBgn0030301
LOC101897109	NA	NA	NA	0.561199	1	FBgn0001994
LOC101896245	NA	NA	NA	0.559068	1	FBgn0028484
LOC101896805	NA	NA	NA	0.558889	1	FBgn0030366
LOC101895339	NA	NA	NA	0.557952	1	FBgn0259785
LOC101891799	NA	NA	NA	0.557504	1	FBgn0030749
LOC101899974	NA	NA	NA	0.556008	1	FBgn0005777
LOC101888941	NA	NA	NA	0.554482	1	FBgn0004462
LOC101900679	NA	NA	NA	0.553911	1	FBgn0037979
LOC101897855	NA	NA	NA	0.552931	1	FBgn0039767
LOC101892241	NA	NA	NA	0.552096	1	FBgn0024921,FBgn0035693
LOC101892202	NA	NA	NA	0.551739	1	FBgn0036512
LOC101891653	NA	NA	NA	0.549914	1	FBgn0033052
LOC101901551	NA	NA	NA	0.549749	1	FBgn0261811
LOC101891116	NA	NA	NA	0.549528	1	FBgn0039044
LOC101890621	NA	NA	NA	0.549388	1	FBgn0033926
LOC101895088	NA	NA	NA	0.548515	1	FBgn0052685
LOC101901107	NA	NA	NA	0.54745	1	FBgn0261573
LOC101890579	NA	NA	NA	0.546715	1	FBgn0030189,FBgn0029710
LOC101898236	NA	NA	NA	0.544818	1	FBgn0053129
LOC101888442	NA	NA	NA	0.544429	1	FBgn0034179
LOC101896324	NA	NA	NA	0.54353	1	FBgn0034423,FBgn0039124,FBgn0004656
LOC101891352	NA	NA	NA	0.54346	1	FBgn0034083
LOC101887210	NA	NA	NA	0.542843	1	FBgn0020655
LOC101898759	NA	NA	NA	0.54202	1	FBgn0040236
LOC101897860	NA	NA	NA	0.54191	1	FBgn0034641
LOC101895258	NA	NA	NA	0.541264	1	FBgn0030246
LOC101891204	NA	NA	NA	0.540726	1	FBgn0003475
LOC101891750	NA	NA	NA	0.540333	1	FBgn0011764
LOC101889679	NA	NA	NA	0.538824	1	FBgn0260635
LOC101889289	NA	NA	NA	0.538609	1	FBgn0032208
LOC101896744	NA	NA	NA	0.538178	1	FBgn0263077
LOC101890549	NA	NA	NA	0.537674	1	FBgn0036134
LOC101887520	NA	NA	NA	0.537427	1	FBgn0027529
LOC101888000	NA	NA	NA	0.536413	1	FBgn0260856
LOC101899620	NA	NA	NA	0.53613	1	FBgn0250753
LOC101895096	NA	NA	NA	0.53551	1	NA
LOC101893169	NA	NA	NA	0.534135	1	NA
LOC101898130	NA	NA	NA	0.534092	1	FBgn0260990
LOC101889457	NA	NA	NA	0.534064	1	FBgn0028968
LOC101900913	NA	NA	NA	0.533905	1	FBgn0038855
LOC101898440	NA	NA	NA	0.532095	1	FBgn0039727
LOC101900665	NA	NA	NA	0.531569	1	FBgn0034401
LOC101896466	NA	NA	NA	0.53126	1	FBgn0086707
LOC101895059	NA	NA	NA	0.53018	1	FBgn0033609
LOC101895758	NA	NA	NA	0.530137	1	FBgn0023388
LOC101897032	NA	NA	NA	0.528794	1	FBgn0004167
LOC101900962	NA	NA	NA	0.528267	1	FBgn0041781
LOC101899121	NA	NA	NA	0.527898	1	FBgn0025684
LOC101896450	NA	NA	NA	0.527803	1	FBgn0025469
LOC101901572	NA	NA	NA	0.526845	1	FBgn0016076
LOC101899191	NA	NA	NA	0.52672	1	FBgn0010379
LOC101898981	NA	NA	NA	0.526494	1	FBgn0020279
LOC101888821	NA	NA	NA	0.526375	1	FBgn0051342
LOC101894606	NA	NA	NA	0.526156	1	FBgn0031988
LOC101895954	NA	NA	NA	0.525971	1	FBgn0039326,FBgn0045761,FBgn0039324,FBgn0039325,FBgn0039323
LOC101893474	NA	NA	NA	0.525911	1	FBgn0037875
LOC101889504	NA	NA	NA	0.524554	1	FBgn0037718
LOC101901083	NA	NA	NA	0.524432	1	FBgn0033463
LOC101890848	NA	NA	NA	0.524327	1	FBgn0038344
LOC101889145	NA	NA	NA	0.524034	1	FBgn0034644
LOC101897826	NA	NA	NA	0.521034	1	FBgn0025725
LOC101895255	NA	NA	NA	0.520278	1	FBgn0027654
LOC101894400	NA	NA	NA	0.518151	1	FBgn0051224
LOC101899580	NA	NA	NA	0.516863	1	FBgn0024291
LOC101893926	NA	NA	NA	0.51657	1	FBgn0005632
LOC101888204	NA	NA	NA	0.515681	1	FBgn0011232
LOC101899618	NA	NA	NA	0.515406	1	NA
LOC101898470	NA	NA	NA	0.51363	1	FBgn0034313
LOC101897937	NA	NA	NA	0.509648	1	FBgn0028539
LOC101901415	NA	NA	NA	0.509021	1	FBgn0036300
LOC101889662	NA	NA	NA	0.508996	1	FBgn0035231,FBgn0041342
LOC101893188	NA	NA	NA	0.507831	1	FBgn0032681
LOC101900760	NA	NA	NA	0.506889	1	FBgn0004227,FBgn0015520
LOC101895719	NA	NA	NA	0.506807	1	FBgn0036043
LOC101887330	NA	NA	NA	0.506735	1	FBgn0033166
LOC101887279	NA	NA	NA	0.5065	1	FBgn0036489
LOC101890432	NA	NA	NA	0.504012	1	FBgn0264785
LOC101893928	NA	NA	NA	0.504001	1	FBgn0037098
LOC101901253	NA	NA	NA	0.499941	1	FBgn0030089
LOC101887559	NA	NA	NA	0.499675	1	NA
LOC101900440	NA	NA	NA	0.498496	1	FBgn0083977
LOC101897764	NA	NA	NA	0.498105	1	FBgn0051729
LOC101897728	NA	NA	NA	0.497973	1	FBgn0261383
LOC101891150	NA	NA	NA	0.497202	1	FBgn0025741
LOC101892520	NA	NA	NA	0.49675	1	FBgn0031799
LOC101900753	NA	NA	NA	0.496707	1	FBgn0036340
LOC101896266	NA	NA	NA	0.496567	1	FBgn0053123
LOC101887959	NA	NA	NA	0.494009	1	FBgn0036913
LOC101893265	NA	NA	NA	0.493883	1	FBgn0027951
LOC101894901	NA	NA	NA	0.492394	1	FBgn0261547
LOC101901310	NA	NA	NA	0.491099	1	FBgn0040238
LOC101888380	NA	NA	NA	0.488285	1	FBgn0019990
LOC101888852	NA	NA	NA	0.487257	1	NA
LOC101887944	NA	NA	NA	0.487225	1	FBgn0033021
LOC101892469	NA	NA	NA	0.485635	1	FBgn0027088
LOC101896967	NA	NA	NA	0.485635	1	FBgn0027088
LOC101896047	NA	NA	NA	0.485564	1	FBgn0036402
LOC101896302	NA	NA	NA	0.484951	1	FBgn0015806
LOC101899363	NA	NA	NA	0.483758	1	FBgn0030354
LOC101894858	NA	NA	NA	0.483635	1	FBgn0029525
LOC101892176	NA	NA	NA	0.483099	1	FBgn0031006
LOC101901573	NA	NA	NA	0.482795	1	FBgn0003210
LOC101896902	NA	NA	NA	0.482289	1	FBgn0031497
LOC101900855	NA	NA	NA	0.482179	1	FBgn0039056
LOC101887256	NA	NA	NA	0.481061	1	FBgn0037467
LOC101892673	NA	NA	NA	0.480557	1	FBgn0039875
LOC101893294	NA	NA	NA	0.479926	1	FBgn0003598
LOC101894134	NA	NA	NA	0.475908	1	FBgn0260945
LOC101893066	NA	NA	NA	0.474416	1	FBgn0037758
LOC101900173	NA	NA	NA	0.473928	1	FBgn0031842
LOC101895729	NA	NA	NA	0.473051	1	FBgn0011708
LOC101890325	NA	NA	NA	0.472366	1	FBgn0030305
LOC101901102	NA	NA	NA	0.471505	1	FBgn0030321
LOC101901031	NA	NA	NA	0.471245	1	FBgn0028327
LOC101901505	NA	NA	NA	0.471241	1	FBgn0003189
LOC101898560	NA	NA	NA	0.471163	1	FBgn0000319
LOC101895574	NA	NA	NA	0.470572	1	FBgn0263396
LOC101893544	NA	NA	NA	0.46968	1	FBgn0052412
LOC101888321	NA	NA	NA	0.46965	1	FBgn0031078
LOC101894659	NA	NA	NA	0.46818	1	FBgn0261397
LOC101898828	NA	NA	NA	0.467049	1	FBgn0029688
LOC101890602	NA	NA	NA	0.466774	1	FBgn0037470
LOC101895752	NA	NA	NA	0.466676	1	FBgn0035793
LOC101899056	NA	NA	NA	0.465052	1	FBgn0086443
LOC101901694	NA	NA	NA	0.464179	1	FBgn0050291
LOC101895525	NA	NA	NA	0.462808	1	FBgn0004574
LOC101897227	NA	NA	NA	0.462063	1	FBgn0010877
LOC101900140	NA	NA	NA	0.460957	1	FBgn0038652
LOC101898570	NA	NA	NA	0.459224	1	FBgn0027094
LOC101890951	NA	NA	NA	0.456129	1	FBgn0035771
LOC101888692	NA	NA	NA	0.455577	1	FBgn0034025
LOC101897162	NA	NA	NA	0.455293	1	FBgn0035766
LOC101898196	NA	NA	NA	0.454452	1	FBgn0039532
LOC101890486	NA	NA	NA	0.453692	1	FBgn0033889
LOC101898232	NA	NA	NA	0.453344	1	FBgn0020443
LOC101896746	NA	NA	NA	0.452096	1	FBgn0008635
LOC101895441	NA	NA	NA	0.451544	1	FBgn0027619
LOC101901688	NA	NA	NA	0.451102	1	FBgn0035411
LOC101889130	NA	NA	NA	0.451036	1	FBgn0039858
LOC101891001	NA	NA	NA	0.450208	1	FBgn0038111
LOC101890437	NA	NA	NA	0.446852	1	FBgn0035713
LOC101887954	NA	NA	NA	0.446583	1	FBgn0036662
LOC101901567	NA	NA	NA	0.446454	1	FBgn0250820
LOC101895603	NA	NA	NA	0.445831	1	FBgn0028341
LOC101892454	NA	NA	NA	0.443894	1	FBgn0034418
LOC101889003	NA	NA	NA	0.443134	1	FBgn0035827
LOC101892837	NA	NA	NA	0.442531	1	FBgn0033688
LOC101893573	NA	NA	NA	0.442325	1	FBgn0264962
LOC101897581	NA	NA	NA	0.442115	1	FBgn0023143
LOC101890691	NA	NA	NA	0.441616	1	FBgn0003015
LOC101897978	NA	NA	NA	0.441429	1	FBgn0016696
LOC101901280	NA	NA	NA	0.438942	1	FBgn0027093
LOC101890777	NA	NA	NA	0.438887	1	FBgn0015799
LOC101895204	NA	NA	NA	0.437536	1	FBgn0003557
LOC101890168	NA	NA	NA	0.43501	1	FBgn0040512
LOC101901192	NA	NA	NA	0.43468	1	FBgn0025864
LOC101899197	NA	NA	NA	0.433434	1	FBgn0001139
LOC101900133	NA	NA	NA	0.432694	1	FBgn0031174
LOC101889808	NA	NA	NA	0.432583	1	FBgn0036007
LOC101891871	NA	NA	NA	0.429619	1	FBgn0042712
LOC101897017	NA	NA	NA	0.429079	1	FBgn0031950
LOC101898162	NA	NA	NA	0.428403	1	FBgn0030658
LOC101887728	NA	NA	NA	0.427837	1	FBgn0030932
LOC101893149	NA	NA	NA	0.427701	1	FBgn0039450
LOC101894206	NA	NA	NA	0.427302	1	FBgn0028671
LOC101889074	NA	NA	NA	0.426261	1	FBgn0051716
LOC101894642	NA	NA	NA	0.42517	1	FBgn0010391
LOC101887665	NA	NA	NA	0.42419	1	FBgn0052103
LOC101894866	NA	NA	NA	0.42379	1	FBgn0036389
LOC101888610	NA	NA	NA	0.423098	1	FBgn0034914
LOC101895457	NA	NA	NA	0.422405	1	NA
LOC101891359	NA	NA	NA	0.419802	1	NA
LOC101895177	NA	NA	NA	0.418065	1	FBgn0026252
LOC101896279	NA	NA	NA	0.416669	1	FBgn0036286
LOC101898823	NA	NA	NA	0.41654	1	FBgn0034858
LOC101889435	NA	NA	NA	0.413541	1	FBgn0025724
LOC101887693	NA	NA	NA	0.413506	1	FBgn0036919
LOC101892564	NA	NA	NA	0.413408	1	FBgn0028475
LOC101891946	NA	NA	NA	0.413083	1	FBgn0261279
LOC101896107	NA	NA	NA	0.408586	1	FBgn0035762
LOC101889705	NA	NA	NA	0.407659	1	FBgn0002525
LOC101893770	NA	NA	NA	0.405243	1	FBgn0031049,FBgn0033691
LOC101887808	NA	NA	NA	0.404409	1	FBgn0262801
LOC101890448	NA	NA	NA	0.402098	1	FBgn0005585
LOC101900859	NA	NA	NA	0.401745	1	FBgn0039303
LOC101901456	NA	NA	NA	0.400472	1	FBgn0033160
LOC101887736	NA	NA	NA	0.399393	1	FBgn0031711
LOC101897245	NA	NA	NA	0.39762	1	FBgn0031590
LOC101893587	NA	NA	NA	0.395339	1	FBgn0039132
LOC101895198	NA	NA	NA	0.395021	1	FBgn0030504
LOC101896174	NA	NA	NA	0.391235	1	FBgn0030734
LOC101898053	NA	NA	NA	0.387969	1	FBgn0265298
LOC101900202	NA	NA	NA	0.381721	1	FBgn0004872
LOC101892315	NA	NA	NA	0.379777	1	FBgn0031536
LOC101892835	NA	NA	NA	0.377063	1	FBgn0015797
LOC101892807	NA	NA	NA	0.372303	1	FBgn0035871
LOC101896252	NA	NA	NA	0.371697	1	FBgn0010747
LOC101899592	NA	NA	NA	0.370633	1	FBgn0004643
LOC101896037	NA	NA	NA	0.361518	1	FBgn0034237
LOC101895168	NA	NA	NA	0.360716	1	FBgn0004512
LOC101894198	NA	NA	NA	0.359398	1	FBgn0027091
LOC101890953	NA	NA	NA	0.359364	1	FBgn0052699
LOC101894917	NA	NA	NA	0.358631	1	FBgn0263740,FBgn0263755
LOC101887833	NA	NA	NA	0.355861	1	FBgn0003261
LOC101901200	NA	NA	NA	0.343981	1	FBgn0034697
LOC101898140	NA	NA	NA	0.343266	1	FBgn0037249
LOC101892312	NA	NA	NA	0.328535	1	FBgn0030377,FBgn0264077,FBgn0015622
LOC101901087	NA	NA	NA	0.320649	1	FBgn0032880
LOC101889356	NA	NA	NA	0.319301	1	FBgn0011661
LOC101893490	NA	NA	NA	0.285115	1	FBgn0002069
